# Supplementary material for: N-(2-Fluoro­phen­yl)-5-[(4-meth­oxy­phen­yl)amino­meth­yl]-6-methyl-2-phenyl­pyrimidin-4-amine
Source: Acta Crystallogr Sect E Struct Rep Online. 2011 Nov 5;67(Pt 12):o3162. doi: 10.1107/S1600536811045028 (PMC3238833; doi:10.1107/S1600536811045028)
Supplement: Supplementary file 1 [file e-67-o3162-sup1.cif]

##############################################################################
#                                                                            #
# This CIF contains the data in a paper accepted for publication in          #
# Acta Crystallographica Section E. It conforms to the requirements of       #
# Notes for Authors for Acta Crystallographica Section E, and has been       #
# peer reviewed under the auspices of the IUCr Commission on Journals.       #
#                                                                            #
# Full details of the Crystallographic Information File format               #
# are given in the paper "The Crystallographic Information File (CIF):       #
# a New Standard Archive File for Crystallography" by S. R. Hall, F. H.      #
# Allen and I. D. Brown [Acta Cryst. (1991), A47, 655-685].                  #
#                                                                            #
# The current version of the core CIF dictionary is obtainable from          #
# ftp://ftp.iucr.org/pub/cif_core.dic.                                       #
#                                                                            #
# Software is freely available for graphical display of the structure(s)     #
# in this CIF. For information consult the CIF software page                 #
# http://www.iucr.org/resources/cif/software.                                #
#                                                                            #
# This file may be used for bona fide research purposes within the           #
# scientific community so long as proper attribution is given to the journal # 
# article from which it was obtained.                                        #
#                                                                            #
##############################################################################
data_I
_audit_creation_method     SHELXL-97
_chemical_name_systematic
;
<i>N</i>-(2-Fluorophenyl)-5-[(4-methoxyphenyl)aminomethyl]-6-methyl-2-
phenylpyrimidin-4-amine
;
_chemical_name_common     ?
_chemical_formula_moiety     'C25 H23 F N4 O'
_chemical_formula_sum     'C25 H23 F N4 O'
_chemical_formula_iupac     'C25 H23 F N4 O'
_chemical_formula_weight     414.47
_chemical_melting_point     ?
_symmetry_cell_setting     monoclinic
_symmetry_space_group_name_H-M     'C 2/c'
_symmetry_space_group_name_Hall     '-C 2yc'
loop_
    _symmetry_equiv_pos_as_xyz
    'x, y, z'
    '-x, y, -z+1/2'
    'x+1/2, y+1/2, z'
    '-x+1/2, y+1/2, -z+1/2'
    '-x, -y, -z'
    'x, -y, z-1/2'
    '-x+1/2, -y+1/2, -z'
    'x+1/2, -y+1/2, z-1/2'
_cell_length_a     27.075(11)
_cell_length_b     8.922(4)
_cell_length_c     22.983(10)
_cell_angle_alpha     90.00
_cell_angle_beta     132.22(5)
_cell_angle_gamma     90.00
_cell_volume     4112(3)
_cell_formula_units_Z     8
_cell_measurement_reflns_used     14660
_cell_measurement_theta_min     4.22
_cell_measurement_theta_max     38.52
_cell_measurement_temperature     85(2)
_exptl_crystal_description     block
_exptl_crystal_colour     'light yellow'
_exptl_crystal_size_max     0.53
_exptl_crystal_size_mid     0.17
_exptl_crystal_size_min     0.14
_exptl_crystal_density_diffrn     1.339
_exptl_crystal_density_meas     ?
_exptl_crystal_density_method     'not measured'
_exptl_crystal_F_000     1744
_exptl_absorpt_coefficient_mu     0.090
_exptl_absorpt_correction_type     none
_exptl_absorpt_process_details     ?
_exptl_absorpt_correction_T_min     ?
_exptl_absorpt_correction_T_max     ?
_exptl_special_details     ?
_diffrn_ambient_temperature     85(2)
_diffrn_radiation_type     MoK\a
_diffrn_radiation_wavelength     0.71073
_diffrn_radiation_source     'normal-focus sealed tube'
_diffrn_radiation_monochromator     graphite
_diffrn_measurement_device_type     'Oxford Diffraction Xcalibur PX \k-geometry'
_diffrn_measurement_method     '\f and \w'
_diffrn_reflns_number     28521
_diffrn_reflns_av_R_equivalents     0.0245
_diffrn_reflns_av_sigmaI/netI     0.0414
_diffrn_reflns_theta_min     4.22
_diffrn_reflns_theta_max     38.52
_diffrn_reflns_theta_full     25.00
_diffrn_measured_fraction_theta_max     0.904
_diffrn_measured_fraction_theta_full     0.977
_diffrn_reflns_limit_h_min     -46
_diffrn_reflns_limit_h_max     40
_diffrn_reflns_limit_k_min     -12
_diffrn_reflns_limit_k_max     15
_diffrn_reflns_limit_l_min     -35
_diffrn_reflns_limit_l_max     39
_diffrn_standards_number     0
_diffrn_standards_interval_count     0
_diffrn_standards_interval_time     0
_diffrn_standards_decay_%     0
_refine_special_details
;
Refinement of <i>F</i>^2^ against ALL reflections. The weighted <i>R</i>-factor
<i>wR</i> and
goodness of fit <i>S</i> are based on <i>F</i>^2^, conventional
<i>R</i>-factors <i>R</i> are based on <i>F</i>, with <i>F</i> set to zero for
negative <i>F</i>^2^. The threshold expression of <i>F</i>^2^ >
\s(<i>F</i>^2^) is used only for calculating <i>R</i>-factors(gt) <i>etc</i>.
and is
not relevant to the choice of reflections for refinement. <i>R</i>-factors
based
on <i>F</i>^2^ are statistically about twice as large as those based on
<i>F</i>, and <i>R</i>-factors based on ALL data will be even larger.
;
_reflns_number_total     10469
_reflns_number_gt     7196
_reflns_threshold_expression     I>2sigma(I)
_refine_ls_structure_factor_coef     Fsqd
_refine_ls_matrix_type     full
_refine_ls_R_factor_all     0.0674
_refine_ls_R_factor_gt     0.0436
_refine_ls_wR_factor_gt     0.1148
_refine_ls_wR_factor_ref     0.1214
_refine_ls_goodness_of_fit_ref     1.009
_refine_ls_restrained_S_all     1.009
_refine_ls_number_reflns     10469
_refine_ls_number_parameters     288
_refine_ls_number_restraints     0
_refine_ls_hydrogen_treatment     mixed
_refine_ls_weighting_scheme     calc
_refine_ls_weighting_details
                 'calc w=1/[\s^2^(Fo^2^)+(0.0700P)^2^] where P=(Fo^2^+2Fc^2^)/3'
_atom_sites_solution_hydrogens     geom
_atom_sites_solution_primary     direct
_atom_sites_solution_secondary     difmap
_refine_ls_shift/su_max     0.001
_refine_ls_shift/su_mean     0.000
_refine_diff_density_max     0.611
_refine_diff_density_min     -0.219
_refine_ls_extinction_method     none
_refine_ls_extinction_coef     ?
loop_
    _atom_type_symbol
    _atom_type_description
    _atom_type_scat_dispersion_real
    _atom_type_scat_dispersion_imag
    _atom_type_scat_source
    'C' 'C' 0.0033 0.0016
                         'International Tables Vol C Tables 4.2.6.8 and 6.1.1.4'
    'H' 'H' 0.0000 0.0000
                         'International Tables Vol C Tables 4.2.6.8 and 6.1.1.4'
    'N' 'N' 0.0061 0.0033
                         'International Tables Vol C Tables 4.2.6.8 and 6.1.1.4'
    'O' 'O' 0.0106 0.0060
                         'International Tables Vol C Tables 4.2.6.8 and 6.1.1.4'
    'F' 'F' 0.0171 0.0103
                         'International Tables Vol C Tables 4.2.6.8 and 6.1.1.4'
_computing_data_collection     'CrysAlis CCD (Oxford Diffraction, 2007)'
_computing_cell_refinement     'CrysAlis RED (Oxford Diffraction, 2007)'
_computing_data_reduction     'CrysAlis RED (Oxford Diffraction, 2007)'
_computing_structure_solution     'SHELXS97 (Sheldrick, 2008)'
_computing_structure_refinement     'SHELXL97 (Sheldrick, 2008)'
_computing_molecular_graphics     'XP in SHELXTL (Sheldrick, 2008)'
_computing_publication_material     'SHELXL97 (Sheldrick, 2008)'
loop_
    _atom_site_type_symbol
    _atom_site_label
    _atom_site_fract_x
    _atom_site_fract_y
    _atom_site_fract_z
    _atom_site_U_iso_or_equiv
    _atom_site_adp_type
    _atom_site_calc_flag
    _atom_site_refinement_flags
    _atom_site_occupancy
    _atom_site_symmetry_multiplicity
    _atom_site_disorder_assembly
    _atom_site_disorder_group
    N N1 0.23426(3) 0.36669(7) 0.40998(3) 0.01317(11) Uani d . 1 1 . .
    C C2 0.17473(4) 0.43335(8) 0.36504(4) 0.01210(12) Uani d . 1 1 . .
    C C21 0.12462(4) 0.39073(8) 0.28059(4) 0.01287(12) Uani d . 1 1 . .
    C C22 0.14297(4) 0.30769(8) 0.24607(4) 0.01447(13) Uani d . 1 1 . .
    H H22 0.1884 0.2809 0.2763 0.017 Uiso calc R 1 1 . .
    C C23 0.09517(4) 0.26420(9) 0.16781(4) 0.01767(14) Uani d . 1 1 . .
    H H23 0.1081 0.2075 0.1449 0.021 Uiso calc R 1 1 . .
    C C24 0.02852(4) 0.30321(9) 0.12281(5) 0.02034(16) Uani d . 1 1 . .
    H H24 -0.0041 0.2721 0.0695 0.024 Uiso calc R 1 1 . .
    C C25 0.00996(4) 0.38787(10) 0.15623(5) 0.02228(16) Uani d . 1 1 . .
    H H25 -0.0354 0.4157 0.1256 0.027 Uiso calc R 1 1 . .
    C C26 0.05782(4) 0.43180(10) 0.23455(4) 0.01855(14) Uani d . 1 1 . .
    H H26 0.0449 0.4904 0.2570 0.022 Uiso calc R 1 1 . .
    N N3 0.15437(3) 0.53341(7) 0.38901(3) 0.01317(11) Uani d . 1 1 . .
    C C4 0.19708(4) 0.56283(8) 0.46609(4) 0.01252(12) Uani d . 1 1 . .
    N N4 0.17917(3) 0.66198(7) 0.49490(4) 0.01472(12) Uani d . 1 1 . .
    H H4 0.2030(5) 0.6531(12) 0.5456(6) 0.018 Uiso d . 1 1 . .
    C C41 0.11961(4) 0.74116(8) 0.45602(4) 0.01369(12) Uani d . 1 1 . .
    C C42 0.11209(4) 0.81165(8) 0.50421(4) 0.01637(14) Uani d . 1 1 . .
    F F4 0.16300(3) 0.79604(6) 0.58317(3) 0.02284(11) Uani d . 1 1 . .
    C C43 0.05679(4) 0.89387(9) 0.47602(5) 0.02065(15) Uani d . 1 1 . .
    H H43 0.0539 0.9390 0.5111 0.025 Uiso calc R 1 1 . .
    C C44 0.00524(4) 0.90943(10) 0.39507(5) 0.02180(16) Uani d . 1 1 . .
    H H44 -0.0338 0.9642 0.3740 0.026 Uiso calc R 1 1 . .
    C C45 0.01153(4) 0.84392(10) 0.34542(5) 0.02132(16) Uani d . 1 1 . .
    H H45 -0.0233 0.8563 0.2902 0.026 Uiso calc R 1 1 . .
    C C46 0.06771(4) 0.76038(9) 0.37476(4) 0.01719(14) Uani d . 1 1 . .
    H H46 0.0708 0.7165 0.3396 0.021 Uiso calc R 1 1 . .
    C C5 0.26157(4) 0.49669(8) 0.52009(4) 0.01261(12) Uani d . 1 1 . .
    C C57 0.30861(4) 0.53792(9) 0.60615(4) 0.01576(13) Uani d . 1 1 . .
    H H571 0.3492 0.4750 0.6358 0.019 Uiso calc R 1 1 . .
    H H572 0.3223 0.6440 0.6127 0.019 Uiso calc R 1 1 . .
    N N5 0.27693(3) 0.51636(7) 0.63795(4) 0.01484(12) Uani d . 1 1 . .
    H H5 0.2652(5) 0.4199(13) 0.6350(6) 0.018 Uiso d . 1 1 . .
    C C51 0.30334(4) 0.58811(8) 0.70885(4) 0.01285(12) Uani d . 1 1 . .
    C C52 0.33894(4) 0.72198(8) 0.73410(4) 0.01505(13) Uani d . 1 1 . .
    H H52 0.3495 0.7634 0.7055 0.018 Uiso calc R 1 1 . .
    C C53 0.35944(4) 0.79668(8) 0.80092(4) 0.01564(13) Uani d . 1 1 . .
    H H53 0.3834 0.8882 0.8171 0.019 Uiso calc R 1 1 . .
    C C54 0.34466(4) 0.73683(8) 0.84340(4) 0.01471(13) Uani d . 1 1 . .
    O O5 0.36179(3) 0.80239(6) 0.90928(3) 0.02145(13) Uani d . 1 1 . .
    C C58 0.39084(5) 0.94760(9) 0.92941(5) 0.02204(16) Uani d . 1 1 . .
    H H581 0.4332 0.9422 0.9417 0.033 Uiso calc R 1 1 . .
    H H582 0.3990 0.9848 0.9753 0.033 Uiso calc R 1 1 . .
    H H583 0.3604 1.0159 0.8850 0.033 Uiso calc R 1 1 . .
    C C55 0.30912(4) 0.60230(8) 0.81897(4) 0.01540(13) Uani d . 1 1 . .
    H H55 0.2988 0.5610 0.8478 0.018 Uiso calc R 1 1 . .
    C C56 0.28893(4) 0.52895(8) 0.75279(4) 0.01431(13) Uani d . 1 1 . .
    H H56 0.2650 0.4374 0.7369 0.017 Uiso calc R 1 1 . .
    C C6 0.27830(4) 0.40137(8) 0.48783(4) 0.01261(12) Uani d . 1 1 . .
    C C61 0.34603(4) 0.33005(9) 0.53604(4) 0.01562(13) Uani d . 1 1 . .
    H H611 0.3474 0.2675 0.5021 0.023 Uiso calc R 1 1 . .
    H H612 0.3547 0.2678 0.5772 0.023 Uiso calc R 1 1 . .
    H H613 0.3801 0.4084 0.5602 0.023 Uiso calc R 1 1 . .
loop_
    _atom_site_aniso_label
    _atom_site_aniso_U_11
    _atom_site_aniso_U_22
    _atom_site_aniso_U_33
    _atom_site_aniso_U_12
    _atom_site_aniso_U_13
    _atom_site_aniso_U_23
    N1 0.0143(3) 0.0145(3) 0.0130(2) 0.0007(2) 0.0101(2) 0.00032(19)
    C2 0.0143(3) 0.0121(3) 0.0127(3) 0.0001(2) 0.0103(2) 0.0006(2)
    C21 0.0147(3) 0.0129(3) 0.0128(3) -0.0003(2) 0.0100(2) 0.0001(2)
    C22 0.0167(3) 0.0139(3) 0.0142(3) 0.0011(2) 0.0110(3) -0.0002(2)
    C23 0.0225(4) 0.0154(3) 0.0152(3) 0.0009(3) 0.0127(3) -0.0015(2)
    C24 0.0219(4) 0.0185(3) 0.0149(3) -0.0009(3) 0.0101(3) -0.0025(3)
    C25 0.0154(3) 0.0271(4) 0.0175(3) 0.0011(3) 0.0082(3) -0.0034(3)
    C26 0.0158(3) 0.0227(4) 0.0172(3) 0.0004(3) 0.0111(3) -0.0031(3)
    N3 0.0159(3) 0.0133(3) 0.0130(2) 0.0015(2) 0.0108(2) 0.00088(19)
    C4 0.0158(3) 0.0115(3) 0.0136(3) 0.0006(2) 0.0112(2) 0.0008(2)
    N4 0.0171(3) 0.0160(3) 0.0125(2) 0.0041(2) 0.0105(2) 0.0012(2)
    C41 0.0165(3) 0.0115(3) 0.0168(3) 0.0010(2) 0.0127(3) 0.0006(2)
    C42 0.0215(3) 0.0143(3) 0.0186(3) 0.0011(3) 0.0156(3) 0.0005(2)
    F4 0.0304(3) 0.0232(3) 0.0176(2) 0.0073(2) 0.0172(2) 0.00160(18)
    C43 0.0261(4) 0.0173(3) 0.0278(4) 0.0026(3) 0.0219(3) -0.0006(3)
    C44 0.0181(3) 0.0187(4) 0.0292(4) 0.0020(3) 0.0162(3) -0.0018(3)
    C45 0.0167(3) 0.0206(4) 0.0214(3) 0.0021(3) 0.0106(3) -0.0014(3)
    C46 0.0166(3) 0.0177(3) 0.0170(3) 0.0017(3) 0.0112(3) -0.0008(2)
    C5 0.0141(3) 0.0130(3) 0.0123(3) -0.0001(2) 0.0094(2) 0.0003(2)
    C57 0.0149(3) 0.0204(3) 0.0134(3) -0.0007(3) 0.0100(3) -0.0023(2)
    N5 0.0194(3) 0.0149(3) 0.0129(2) -0.0030(2) 0.0120(2) -0.0010(2)
    C51 0.0133(3) 0.0143(3) 0.0114(3) 0.0012(2) 0.0085(2) 0.0012(2)
    C52 0.0196(3) 0.0153(3) 0.0144(3) -0.0015(3) 0.0131(3) 0.0006(2)
    C53 0.0201(3) 0.0143(3) 0.0156(3) -0.0019(3) 0.0132(3) -0.0004(2)
    C54 0.0194(3) 0.0143(3) 0.0143(3) 0.0017(2) 0.0129(3) 0.0012(2)
    O5 0.0370(3) 0.0165(3) 0.0200(3) -0.0041(2) 0.0229(3) -0.0029(2)
    C58 0.0306(4) 0.0176(4) 0.0187(3) -0.0027(3) 0.0169(3) -0.0031(3)
    C55 0.0204(3) 0.0145(3) 0.0173(3) 0.0018(3) 0.0151(3) 0.0025(2)
    C56 0.0165(3) 0.0138(3) 0.0163(3) -0.0007(2) 0.0125(3) 0.0009(2)
    C6 0.0142(3) 0.0128(3) 0.0134(3) 0.0001(2) 0.0103(2) 0.0010(2)
    C61 0.0153(3) 0.0176(3) 0.0154(3) 0.0025(3) 0.0109(3) 0.0014(2)
_geom_special_details
;
All e.s.d.'s (except the e.s.d. in the dihedral angle between two l.s. planes)
are estimated using the full covariance matrix. The cell e.s.d.'s are taken
into account individually in the estimation of e.s.d.'s in distances, angles
and torsion angles; correlations between e.s.d.'s in cell parameters are only
used when they are defined by crystal symmetry. An approximate (isotropic)
treatment of cell e.s.d.'s is used for estimating e.s.d.'s involving l.s.
planes.
;
loop_
    _geom_bond_atom_site_label_1
    _geom_bond_atom_site_label_2
    _geom_bond_site_symmetry_2
    _geom_bond_distance
    _geom_bond_publ_flag
    N1 C2 . 1.3345(13) ?
    N1 C6 . 1.3607(15) ?
    C2 N3 . 1.3461(10) ?
    C2 C21 . 1.4878(16) ?
    C21 C26 . 1.3974(15) ?
    C21 C22 . 1.3984(11) ?
    C22 C23 . 1.3899(16) ?
    C22 H22 . 0.9500 ?
    C23 C24 . 1.3925(16) ?
    C23 H23 . 0.9500 ?
    C24 C25 . 1.3900(13) ?
    C24 H24 . 0.9500 ?
    C25 C26 . 1.3921(16) ?
    C25 H25 . 0.9500 ?
    C26 H26 . 0.9500 ?
    N3 C4 . 1.3384(14) ?
    C4 N4 . 1.3739(10) ?
    C4 C5 . 1.4230(15) ?
    N4 C41 . 1.4004(13) ?
    N4 H4 . 0.879(11) ?
    C41 C46 . 1.4018(17) ?
    C41 C42 . 1.4024(11) ?
    C42 F4 . 1.3605(16) ?
    C42 C43 . 1.3770(13) ?
    C43 C44 . 1.3924(18) ?
    C43 H43 . 0.9500 ?
    C44 C45 . 1.3905(13) ?
    C44 H44 . 0.9500 ?
    C45 C46 . 1.3948(13) ?
    C45 H45 . 0.9500 ?
    C46 H46 . 0.9500 ?
    C5 C6 . 1.3890(11) ?
    C5 C57 . 1.5112(16) ?
    C57 N5 . 1.4661(11) ?
    C57 H571 . 0.9900 ?
    C57 H572 . 0.9900 ?
    N5 C51 . 1.4178(12) ?
    N5 H5 . 0.904(11) ?
    C51 C52 . 1.3931(12) ?
    C51 C56 . 1.4073(11) ?
    C52 C53 . 1.4019(12) ?
    C52 H52 . 0.9500 ?
    C53 C54 . 1.3868(11) ?
    C53 H53 . 0.9500 ?
    C54 O5 . 1.3807(11) ?
    C54 C55 . 1.3985(12) ?
    O5 C58 . 1.4220(12) ?
    C58 H581 . 0.9800 ?
    C58 H582 . 0.9800 ?
    C58 H583 . 0.9800 ?
    C55 C56 . 1.3867(12) ?
    C55 H55 . 0.9500 ?
    C56 H56 . 0.9500 ?
    C6 C61 . 1.5050(15) ?
    C61 H611 . 0.9800 ?
    C61 H612 . 0.9800 ?
    C61 H613 . 0.9800 ?
loop_
    _geom_angle_atom_site_label_1
    _geom_angle_atom_site_label_2
    _geom_angle_atom_site_label_3
    _geom_angle_site_symmetry_1
    _geom_angle_site_symmetry_3
    _geom_angle
    _geom_angle_publ_flag
    C2 N1 C6 . . 116.86(8) ?
    N1 C2 N3 . . 126.33(7) ?
    N1 C2 C21 . . 117.65(8) ?
    N3 C2 C21 . . 115.98(7) ?
    C26 C21 C22 . . 118.80(8) ?
    C26 C21 C2 . . 120.16(9) ?
    C22 C21 C2 . . 121.03(8) ?
    C23 C22 C21 . . 120.35(8) ?
    C23 C22 H22 . . 119.8 ?
    C21 C22 H22 . . 119.8 ?
    C22 C23 C24 . . 120.43(9) ?
    C22 C23 H23 . . 119.8 ?
    C24 C23 H23 . . 119.8 ?
    C25 C24 C23 . . 119.65(8) ?
    C25 C24 H24 . . 120.2 ?
    C23 C24 H24 . . 120.2 ?
    C24 C25 C26 . . 119.96(8) ?
    C24 C25 H25 . . 120.0 ?
    C26 C25 H25 . . 120.0 ?
    C25 C26 C21 . . 120.79(9) ?
    C25 C26 H26 . . 119.6 ?
    C21 C26 H26 . . 119.6 ?
    C4 N3 C2 . . 116.40(7) ?
    N3 C4 N4 . . 119.57(7) ?
    N3 C4 C5 . . 122.37(8) ?
    N4 C4 C5 . . 118.05(7) ?
    C4 N4 C41 . . 130.19(7) ?
    C4 N4 H4 . . 113.6(7) ?
    C41 N4 H4 . . 113.3(7) ?
    N4 C41 C46 . . 127.26(8) ?
    N4 C41 C42 . . 116.00(8) ?
    C46 C41 C42 . . 116.73(8) ?
    F4 C42 C43 . . 119.27(8) ?
    F4 C42 C41 . . 116.93(8) ?
    C43 C42 C41 . . 123.80(9) ?
    C42 C43 C44 . . 118.59(9) ?
    C42 C43 H43 . . 120.7 ?
    C44 C43 H43 . . 120.7 ?
    C45 C44 C43 . . 119.27(8) ?
    C45 C44 H44 . . 120.4 ?
    C43 C44 H44 . . 120.4 ?
    C44 C45 C46 . . 121.54(9) ?
    C44 C45 H45 . . 119.2 ?
    C46 C45 H45 . . 119.2 ?
    C45 C46 C41 . . 120.04(8) ?
    C45 C46 H46 . . 120.0 ?
    C41 C46 H46 . . 120.0 ?
    C6 C5 C4 . . 115.94(8) ?
    C6 C5 C57 . . 123.87(7) ?
    C4 C5 C57 . . 120.10(8) ?
    N5 C57 C5 . . 111.08(8) ?
    N5 C57 H571 . . 109.4 ?
    C5 C57 H571 . . 109.4 ?
    N5 C57 H572 . . 109.4 ?
    C5 C57 H572 . . 109.4 ?
    H571 C57 H572 . . 108.0 ?
    C51 N5 C57 . . 120.10(7) ?
    C51 N5 H5 . . 113.4(6) ?
    C57 N5 H5 . . 112.4(7) ?
    C52 C51 C56 . . 118.06(7) ?
    C52 C51 N5 . . 122.64(7) ?
    C56 C51 N5 . . 119.11(7) ?
    C51 C52 C53 . . 121.18(7) ?
    C51 C52 H52 . . 119.4 ?
    C53 C52 H52 . . 119.4 ?
    C54 C53 C52 . . 119.94(8) ?
    C54 C53 H53 . . 120.0 ?
    C52 C53 H53 . . 120.0 ?
    O5 C54 C53 . . 124.45(7) ?
    O5 C54 C55 . . 115.93(7) ?
    C53 C54 C55 . . 119.61(7) ?
    C54 O5 C58 . . 116.58(6) ?
    O5 C58 H581 . . 109.5 ?
    O5 C58 H582 . . 109.5 ?
    H581 C58 H582 . . 109.5 ?
    O5 C58 H583 . . 109.5 ?
    H581 C58 H583 . . 109.5 ?
    H582 C58 H583 . . 109.5 ?
    C56 C55 C54 . . 120.20(7) ?
    C56 C55 H55 . . 119.9 ?
    C54 C55 H55 . . 119.9 ?
    C55 C56 C51 . . 121.01(8) ?
    C55 C56 H56 . . 119.5 ?
    C51 C56 H56 . . 119.5 ?
    N1 C6 C5 . . 121.95(7) ?
    N1 C6 C61 . . 115.44(8) ?
    C5 C6 C61 . . 122.62(8) ?
    C6 C61 H611 . . 109.5 ?
    C6 C61 H612 . . 109.5 ?
    H611 C61 H612 . . 109.5 ?
    C6 C61 H613 . . 109.5 ?
    H611 C61 H613 . . 109.5 ?
    H612 C61 H613 . . 109.5 ?
loop_
    _geom_torsion_atom_site_label_1
    _geom_torsion_atom_site_label_2
    _geom_torsion_atom_site_label_3
    _geom_torsion_atom_site_label_4
    _geom_torsion_site_symmetry_1
    _geom_torsion_site_symmetry_2
    _geom_torsion_site_symmetry_3
    _geom_torsion_site_symmetry_4
    _geom_torsion
    _geom_torsion_publ_flag
    C6 N1 C2 N3 . . . . 1.13(11) ?
    C6 N1 C2 C21 . . . . -176.79(6) ?
    N1 C2 C21 C26 . . . . 166.64(7) ?
    N3 C2 C21 C26 . . . . -11.50(10) ?
    N1 C2 C21 C22 . . . . -12.51(10) ?
    N3 C2 C21 C22 . . . . 169.35(7) ?
    C26 C21 C22 C23 . . . . -1.44(11) ?
    C2 C21 C22 C23 . . . . 177.72(7) ?
    C21 C22 C23 C24 . . . . 0.23(12) ?
    C22 C23 C24 C25 . . . . 0.84(12) ?
    C23 C24 C25 C26 . . . . -0.68(13) ?
    C24 C25 C26 C21 . . . . -0.55(13) ?
    C22 C21 C26 C25 . . . . 1.60(12) ?
    C2 C21 C26 C25 . . . . -177.57(7) ?
    N1 C2 N3 C4 . . . . -3.45(11) ?
    C21 C2 N3 C4 . . . . 174.50(6) ?
    C2 N3 C4 N4 . . . . -178.93(6) ?
    C2 N3 C4 C5 . . . . 2.12(10) ?
    N3 C4 N4 C41 . . . . 1.78(12) ?
    C5 C4 N4 C41 . . . . -179.22(7) ?
    C4 N4 C41 C46 . . . . -13.42(13) ?
    C4 N4 C41 C42 . . . . 168.17(7) ?
    N4 C41 C42 F4 . . . . -0.01(10) ?
    C46 C41 C42 F4 . . . . -178.59(7) ?
    N4 C41 C42 C43 . . . . -179.89(8) ?
    C46 C41 C42 C43 . . . . 1.53(12) ?
    F4 C42 C43 C44 . . . . 179.69(7) ?
    C41 C42 C43 C44 . . . . -0.43(13) ?
    C42 C43 C44 C45 . . . . -1.00(13) ?
    C43 C44 C45 C46 . . . . 1.31(13) ?
    C44 C45 C46 C41 . . . . -0.17(13) ?
    N4 C41 C46 C45 . . . . -179.60(8) ?
    C42 C41 C46 C45 . . . . -1.20(11) ?
    N3 C4 C5 C6 . . . . 1.19(10) ?
    N4 C4 C5 C6 . . . . -177.79(6) ?
    N3 C4 C5 C57 . . . . 177.97(7) ?
    N4 C4 C5 C57 . . . . -1.00(10) ?
    C6 C5 C57 N5 . . . . -129.73(8) ?
    C4 C5 C57 N5 . . . . 53.76(10) ?
    C5 C57 N5 C51 . . . . -161.21(6) ?
    C57 N5 C51 C52 . . . . 27.18(11) ?
    C57 N5 C51 C56 . . . . -157.88(7) ?
    C56 C51 C52 C53 . . . . -0.53(11) ?
    N5 C51 C52 C53 . . . . 174.46(7) ?
    C51 C52 C53 C54 . . . . 0.40(12) ?
    C52 C53 C54 O5 . . . . -179.13(7) ?
    C52 C53 C54 C55 . . . . -0.22(12) ?
    C53 C54 O5 C58 . . . . 6.20(11) ?
    C55 C54 O5 C58 . . . . -172.75(7) ?
    O5 C54 C55 C56 . . . . 179.18(7) ?
    C53 C54 C55 C56 . . . . 0.17(12) ?
    C54 C55 C56 C51 . . . . -0.31(11) ?
    C52 C51 C56 C55 . . . . 0.48(11) ?
    N5 C51 C56 C55 . . . . -174.69(7) ?
    C2 N1 C6 C5 . . . . 2.61(10) ?
    C2 N1 C6 C61 . . . . -177.14(6) ?
    C4 C5 C6 N1 . . . . -3.64(10) ?
    C57 C5 C6 N1 . . . . 179.71(7) ?
    C4 C5 C6 C61 . . . . 176.09(7) ?
    C57 C5 C6 C61 . . . . -0.56(11) ?
loop_
    _geom_hbond_atom_site_label_D
    _geom_hbond_atom_site_label_H
    _geom_hbond_atom_site_label_A
    _geom_hbond_site_symmetry_A
    _geom_hbond_distance_DH
    _geom_hbond_distance_HA
    _geom_hbond_distance_DA
    _geom_hbond_angle_DHA
    N4 H4 N5 . 0.880(10)
                       2.070(10)
                               2.794(2) 139.0(10)
    N4 H4 F4 . 0.880(10)
                       2.190(10)
                               2.6330(10)
                                        111.0(10)
    C61 H611 O5 6_565 0.98 2.49 3.426(2) 159
    C61 H612 Cg1 7_566 0.98 2.69 3.381(3) 128
    C61 H613 Cg2 7_556 0.98 2.73 3.657(3) 159
    C53 H53 Cg3 7_566 0.95 2.74 3.634(3) 156
    N5 H5 N1 7_556 0.900(10)
                           2.760(10)
                                   3.541(2) 145.0(10)
_iucr_refine_instructions_details
;
TITL ici in C2/c
CELL 0.71073  27.075    8.922   22.983   90.000 132.22   90.000
ZERR    8.00   0.011    0.004    0.010    0.000   0.05    0.000
LATT  7
SYMM -X, Y, 0.5-Z
SFAC C H N O F
UNIT 200 184 32 8 8
L.S. 4
BOND $H
FMAP 2
PLAN 20
ACTA 50
TEMP -188
HTAB 2.2
CONF
eqiv $1 -x+1/2, -y+1/2, -z+1
eqiv $2 x, -y+1, z-1/2
htab N4 N5
htab N4 F4
htab N5 N1_$1
htab c61 O5_$2
MPLA 6 N1 C2 N3 C4 C5 C6 N4 C41 C51 c57 N5 C61
MPLA 6 C21 C22 C23 C24 C25 C26
MPLA 6 C41 C42 C43 C44 C45 C46 F4
MPLA 6 C51 C52 C53 C54 C55 C56 O5 C58
SIZE 0.14 0.17  0.53
WGHT    0.070000
FVAR       1.58371
N1    3    0.234257    0.366690    0.409984    11.00000    0.01431
0.01447 =
         0.01302    0.00032    0.01013    0.00068
C2    1    0.174732    0.433353    0.365043    11.00000    0.01434
0.01208 =
         0.01273    0.00063    0.01025    0.00006
C21   1    0.124620    0.390730    0.280594    11.00000    0.01473
0.01289 =
         0.01276    0.00011    0.00996   -0.00027
C22   1    0.142974    0.307690    0.246067    11.00000    0.01672
0.01391 =
         0.01424   -0.00019    0.01100    0.00107
AFIX  43
H22   2    0.188351    0.280863    0.276255    11.00000   -1.20000
AFIX   0
C23   1    0.095174    0.264197    0.167813    11.00000    0.02253
0.01542 =
         0.01520   -0.00151    0.01273    0.00090
AFIX  43
H23   2    0.108059    0.207486    0.144884    11.00000   -1.20000
AFIX   0
C24   1    0.028523    0.303215    0.122809    11.00000    0.02194
0.01854 =
         0.01494   -0.00246    0.01011   -0.00090
AFIX  43
H24   2   -0.004091    0.272137    0.069542    11.00000   -1.20000
AFIX   0
C25   1    0.009961    0.387874    0.156234    11.00000    0.01540
0.02709 =
         0.01746   -0.00337    0.00823    0.00105
AFIX  43
H25   2   -0.035362    0.415745    0.125649    11.00000   -1.20000
AFIX   0
C26   1    0.057823    0.431800    0.234554    11.00000    0.01583
0.02270 =
         0.01715   -0.00312    0.01109    0.00041
AFIX  43
H26   2    0.044921    0.490392    0.256967    11.00000   -1.20000
AFIX   0
N3    3    0.154375    0.533413    0.389006    11.00000    0.01594
0.01328 =
         0.01297    0.00088    0.01081    0.00145
C4    1    0.197079    0.562825    0.466090    11.00000    0.01578
0.01147 =
         0.01358    0.00077    0.01119    0.00064
N4    3    0.179168    0.661984    0.494898    11.00000    0.01705
0.01604 =
         0.01250    0.00119    0.01051    0.00409
H4    2    0.202980    0.653067    0.545647    11.00000   -1.20000
C41   1    0.119611    0.741159    0.456021    11.00000    0.01645
0.01149 =
         0.01678    0.00059    0.01266    0.00102
C42   1    0.112090    0.811646    0.504209    11.00000    0.02147
0.01433 =
         0.01863    0.00054    0.01565    0.00113
F4    5    0.163001    0.796037    0.583170    11.00000    0.03044
0.02317 =
         0.01760    0.00160    0.01723    0.00735
C43   1    0.056788    0.893867    0.476016    11.00000    0.02608
0.01731 =
         0.02782   -0.00058    0.02189    0.00261
AFIX  43
H43   2    0.053866    0.939016    0.511051    11.00000   -1.20000
AFIX   0
C44   1    0.005237    0.909431    0.395066    11.00000    0.01812
0.01875 =
         0.02919   -0.00182    0.01618    0.00202
AFIX  43
H44   2   -0.033801    0.964207    0.373984    11.00000   -1.20000
AFIX   0
C45   1    0.011527    0.843915    0.345422    11.00000    0.01665
0.02056 =
         0.02138   -0.00138    0.01058    0.00213
AFIX  43
H45   2   -0.023253    0.856340    0.290237    11.00000   -1.20000
AFIX   0
C46   1    0.067710    0.760378    0.374760    11.00000    0.01664
0.01772 =
         0.01701   -0.00079    0.01123    0.00175
AFIX  43
H46   2    0.070803    0.716480    0.339647    11.00000   -1.20000
AFIX   0
C5    1    0.261572    0.496687    0.520093    11.00000    0.01407
0.01296 =
         0.01226    0.00031    0.00944   -0.00011
C57   1    0.308610    0.537917    0.606148    11.00000    0.01486
0.02041 =
         0.01337   -0.00232    0.01003   -0.00075
AFIX  23
H571  2    0.349183    0.475002    0.635809    11.00000   -1.20000
H572  2    0.322254    0.644003    0.612731    11.00000   -1.20000
AFIX   0
N5    3    0.276934    0.516356    0.637953    11.00000    0.01937
0.01494 =
         0.01291   -0.00102    0.01195   -0.00304
H5    2    0.265220    0.419903    0.635004    11.00000   -1.20000
C51   1    0.303343    0.588110    0.708845    11.00000    0.01331
0.01433 =
         0.01141    0.00122    0.00851    0.00122
C52   1    0.338943    0.721980    0.734098    11.00000    0.01955
0.01530 =
         0.01439    0.00056    0.01307   -0.00152
AFIX  43
H52   2    0.349518    0.763396    0.705525    11.00000   -1.20000
AFIX   0
C53   1    0.359442    0.796678    0.800922    11.00000    0.02007
0.01432 =
         0.01556   -0.00041    0.01321   -0.00185
AFIX  43
H53   2    0.383435    0.888206    0.817094    11.00000   -1.20000
AFIX   0
C54   1    0.344662    0.736830    0.843396    11.00000    0.01939
0.01426 =
         0.01433    0.00120    0.01289    0.00167
O5    4    0.361792    0.802388    0.909281    11.00000    0.03701
0.01655 =
         0.02004   -0.00294    0.02294   -0.00413
C58   1    0.390843    0.947598    0.929408    11.00000    0.03059
0.01763 =
         0.01868   -0.00314    0.01687   -0.00269
AFIX 137
H581  2    0.433179    0.942226    0.941719    11.00000   -1.50000
H582  2    0.398957    0.984767    0.975327    11.00000   -1.50000
H583  2    0.360412    1.015874    0.885049    11.00000   -1.50000
AFIX   0
C55   1    0.309123    0.602296    0.818970    11.00000    0.02042
0.01449 =
         0.01731    0.00248    0.01514    0.00177
AFIX  43
H55   2    0.298782    0.561023    0.847805    11.00000   -1.20000
AFIX   0
C56   1    0.288931    0.528955    0.752790    11.00000    0.01646
0.01382 =
         0.01630    0.00094    0.01249   -0.00073
AFIX  43
H56   2    0.265004    0.437382    0.736873    11.00000   -1.20000
AFIX   0
C6    1    0.278300    0.401373    0.487834    11.00000    0.01424
0.01280 =
         0.01340    0.00097    0.01035    0.00010
C61   1    0.346035    0.330055    0.536041    11.00000    0.01531
0.01765 =
         0.01540    0.00142    0.01093    0.00253
AFIX 137
H611  2    0.347361    0.267461    0.502071    11.00000   -1.50000
H612  2    0.354721    0.267840    0.577231    11.00000   -1.50000
H613  2    0.380129    0.408421    0.560211    11.00000   -1.50000
HKLF 4
REM  ici in C2/c
REM R1 =  0.0436 for   7196 Fo > 4sig(Fo)  and  0.0674 for all  10469 data
REM    288 parameters refined using      0 restraints
END
WGHT      0.0776      0.0000
REM Highest difference peak  0.611,  deepest hole -0.219,  1-sigma level
0.062
Q1    1   0.2962  0.5534  0.7310  11.00000  0.05    0.61
Q2    1   0.0357  0.3984  0.1981  11.00000  0.05    0.55
Q3    1   0.1163  0.7778  0.4800  11.00000  0.05    0.55
Q4    1   0.2674  0.4529  0.5009  11.00000  0.05    0.54
;
data_global
_journal_date_recd_electronic     2011-10-14
_journal_date_accepted     2011-10-27
_journal_name_full     'Acta Crystallographica, Section E'
_journal_year     2011
_journal_volume     67
_journal_issue     12
_journal_page_first     o3162
_journal_page_last     o3162
_journal_paper_category     QO
_journal_coeditor_code     GK2418
_publ_contact_author_name     'Bryndal, Iwona'
_publ_contact_author_address
;
Faculty of Chemistry,
University of Wroc\/law,
14 Joliot-Curie St,
50-383 Wroc\/law, Poland
and
Department of Bioorganic Chemistry
Faculty of Engineering and Economics
Wroc\/law University of Economics
118/120 Komandorska St
53-345 Wroc\/law
Poland
;
_publ_contact_author_email     isai@o2.pl
_publ_contact_author_fax     ?
_publ_contact_author_phone     ?
_publ_section_title
;\
<i>N</i>-(2-Fluorophenyl)-5-[(4-methoxyphenyl)aminomethyl]-6-methyl-2-\
phenylpyrimidin-4-amine
;
loop_
    _publ_author_name
    _publ_author_address
    'Cieplik, Jerzy'
;
Department of Organic Chemistry
Medical Academy
9 Grodzka St
50-137 Wroc\/law
Poland
;
    'Pluta, Janusz'
;
Department of Organic Chemistry
Medical Academy
9 Grodzka St
50-137 Wroc\/law
Poland
;
    'Bryndal, Iwona'
;
Faculty of Chemistry
University of Wroc\/law
14 Joliot-Curie St
50-383 Wroc\/law
Poland
Department of Bioorganic Chemistry
Faculty of Engineering and Economics
Wroc\/law University of Economics
118/120 Komandorska St
53-345 Wroc\/law
Poland
;
    'Lis, Tadeusz'
;Faculty of Chemistry
University of Wroc\/law
14 Joliot-Curie St
50-383 Wroc\/law
Poland
;
