# Supplementary material for: N-(2-Fluoro­phen­yl)-5-[(4-meth­oxy­phen­yl)amino­meth­yl]-6-methyl-2-phenyl­pyrimidin-4-amine
Source: Acta Crystallogr Sect E Struct Rep Online. 2011 Nov 5;67(Pt 12):o3162. doi: 10.1107/S1600536811045028 (PMC3238833; doi:10.1107/S1600536811045028)
Supplement: Supplementary file 2 [file e-67-o3162-Isup2.hkl]

# 
# h,k,l, Fc-squared, Fo-squared, sigma(Fo-squared) and status flag 
# 
data_I
_shelx_title ' ici in C2/c' 
_shelx_refln_list_code          4 
_shelx_F_calc_maximum      417.93 
_exptl_crystal_F_000      1744.00 
_reflns_d_resolution_high  0.5706 
 
loop_ 
 _symmetry_equiv_pos_as_xyz 
 'x, y, z' 
 '-x, y, -z+1/2' 
 'x+1/2, y+1/2, z' 
 '-x+1/2, y+1/2, -z+1/2' 
 '-x, -y, -z' 
 'x, -y, z-1/2' 
 '-x+1/2, -y+1/2, -z' 
 'x+1/2, -y+1/2, z-1/2' 
 
_cell_length_a    27.0750 
_cell_length_b     8.9220 
_cell_length_c    22.9830 
_cell_angle_alpha  90.000 
_cell_angle_beta  132.220 
_cell_angle_gamma  90.000 
 
_shelx_F_squared_multiplier     1.000 
 
loop_ 
 _refln_index_h 
 _refln_index_k 
 _refln_index_l 
 _refln_F_squared_calc 
 _refln_F_squared_meas 
 _refln_F_squared_sigma 
 _refln_observed_status 
   6   0   0    71265.76    72646.87    388.31 o 
   8   0   0     1698.37     2042.49     17.03 o 
  10   0   0     1741.14     1885.98     30.80 o 
  12   0   0      270.79      175.17      8.88 o 
  14   0   0     2634.88     2561.37     30.79 o 
  16   0   0      212.92      206.35     16.38 o 
  18   0   0     1946.42     1845.78     34.62 o 
  20   0   0      723.24      687.23     26.12 o 
  22   0   0      237.72      203.01     23.13 o 
  24   0   0     1772.43     1758.49     41.54 o 
  26   0   0     1011.44      966.38     35.68 o 
  28   0   0      587.39      640.56     51.33 o 
   5   1   0    39400.07    42076.25    354.70 o 
   7   1   0    21572.71    23195.04    154.67 o 
   9   1   0     6445.51     7519.15     60.46 o 
  11   1   0        8.74        2.31      6.14 o 
  13   1   0      616.37      587.33     12.10 o 
  15   1   0       78.62      117.44      8.13 o 
  17   1   0       42.41       42.26      8.48 o 
  19   1   0      255.34      267.70     11.54 o 
  21   1   0       36.66       37.94     12.04 o 
  23   1   0        6.89       -0.51     12.99 o 
  25   1   0      105.08       94.01     18.44 o 
  27   1   0      156.17      215.05     21.67 o 
  29   1   0      204.19      158.96     43.82 o 
   0   2   0     4633.89     5133.91     84.44 o 
   2   2   0    21635.25    23213.54    193.36 o 
   4   2   0    85226.96    92804.42    563.27 o 
   6   2   0    13937.24    14967.46     81.81 o 
   8   2   0     6733.55     7640.74    100.31 o 
  10   2   0     9960.61     9956.69     94.14 o 
  12   2   0     3648.44     3831.51     29.73 o 
  14   2   0       72.13       70.81      9.78 o 
  16   2   0     1293.36     1180.26     18.11 o 
  18   2   0      138.74      175.65     10.54 o 
  20   2   0      123.99      109.68     10.54 o 
  22   2   0      369.70      409.02     17.02 o 
  24   2   0        5.36       13.45     13.39 o 
  26   2   0       15.58       23.49     17.98 o 
  28   2   0      109.91       94.56     25.58 o 
  30   2   0        5.00        5.07     26.46 o 
   1   3   0      482.25      486.70      9.34 o 
   3   3   0      817.09      924.61     13.77 o 
   5   3   0     3961.04     4369.08     22.69 o 
   7   3   0     4433.41     4746.40     31.73 o 
   9   3   0    10194.47    10586.04     89.87 o 
  11   3   0     6776.43     7433.72     45.89 o 
  13   3   0       43.05       30.70      8.35 o 
  15   3   0      399.79      465.61     17.77 o 
  17   3   0       22.76       34.64     18.46 o 
  19   3   0     7416.67     7573.71     58.85 o 
  21   3   0     1265.13     1190.18     23.99 o 
  23   3   0      686.72      644.54     20.65 o 
  25   3   0      687.76      733.73     22.83 o 
  27   3   0        8.04        3.40     27.63 o 
  29   3   0      699.53      703.13     40.01 o 
  31   3   0      137.35       65.74     36.09 o 
   0   4   0     4833.08     5263.39     29.08 o 
   2   4   0     3212.00     3587.41     27.78 o 
   4   4   0    17735.47    19625.29    204.52 o 
   6   4   0      705.13      875.17     11.12 o 
   8   4   0        8.03       13.10      6.20 o 
  10   4   0     4154.96     4382.56     36.47 o 
  12   4   0       85.97       64.70     15.36 o 
  14   4   0      177.13      222.18     20.63 o 
  16   4   0     4684.04     4873.41     61.54 o 
  18   4   0       15.04       10.81     21.61 o 
  20   4   0       79.44       34.11     22.42 o 
  22   4   0     1353.04     1402.22     32.28 o 
  24   4   0       11.59       13.58     16.88 o 
  26   4   0       16.49       17.05     19.13 o 
  28   4   0       80.81       80.77     20.52 o 
  30   4   0        5.27        1.71     29.82 o 
  32   4   0      131.09      110.48     34.15 o 
   1   5   0      448.98      521.80      8.56 o 
   3   5   0      757.99      704.74     11.00 o 
   5   5   0       68.70       40.14      9.42 o 
   7   5   0      390.01      407.12     14.13 o 
   9   5   0       37.02       35.95      6.05 o 
  11   5   0      181.67      189.12     12.74 o 
  13   5   0     1141.27      961.39     30.38 o 
  15   5   0     3995.31     3879.30     56.84 o 
  17   5   0     2766.68     2632.41     51.36 o 
  19   5   0      673.63      607.65     58.75 o 
  21   5   0     2154.09     2001.06     50.47 o 
  23   5   0       90.40       76.09     18.98 o 
  25   5   0     1397.00     1494.72     37.01 o 
  27   5   0      530.69      509.94     28.83 o 
  29   5   0       20.39       10.12     21.89 o 
  31   5   0       23.54        8.65     45.73 o 
  33   5   0        9.84        1.84     46.44 o 
   0   6   0     2490.51     2967.18     93.81 o 
   2   6   0     1975.43     2083.43     20.60 o 
   4   6   0      443.75      466.81     15.38 o 
   6   6   0      230.33      286.29     14.01 o 
   8   6   0     2697.57     2719.96     32.68 o 
  10   6   0     1931.21     2018.94     29.86 o 
  12   6   0      220.59      263.31     15.58 o 
  14   6   0       49.53       36.34     21.64 o 
  16   6   0     1968.05     1840.21     45.85 o 
  18   6   0      314.85      302.86     26.81 o 
  20   6   0      183.60      212.44     50.06 o 
  22   6   0      164.46      169.83     29.52 o 
  24   6   0      116.61      119.20     22.17 o 
  26   6   0       13.08        0.34     22.26 o 
  28   6   0      501.99      471.04     30.94 o 
  30   6   0      222.85      205.03     39.21 o 
  32   6   0      337.15      379.18     43.93 o 
   1   7   0      907.37     1078.10     16.61 o 
   3   7   0      116.77       59.14      8.20 o 
   5   7   0      466.36      491.24     17.43 o 
   7   7   0        0.34        0.55     11.44 o 
   9   7   0      784.96      654.04     20.68 o 
  11   7   0     1060.68      965.28     24.88 o 
  13   7   0      403.60      320.46     17.92 o 
  15   7   0      332.13      301.97     27.82 o 
  17   7   0      221.28      231.85     28.10 o 
  19   7   0      323.66      272.29     31.05 o 
  21   7   0      238.17      266.79     32.30 o 
  23   7   0       17.95      -12.76     28.84 o 
  25   7   0      882.78      871.25     34.02 o 
  27   7   0       46.79       62.41     24.51 o 
  29   7   0      107.03       69.56     25.61 o 
  31   7   0      239.26      217.29     42.32 o 
   0   8   0      640.91      682.90     21.96 o 
   2   8   0        6.17        2.32      8.56 o 
   4   8   0     2985.76     2866.34     36.73 o 
   6   8   0     4838.07     4958.34     48.29 o 
   8   8   0      769.83      901.67     24.98 o 
  10   8   0        5.54        7.16     14.45 o 
  12   8   0      169.14      190.99     17.07 o 
  14   8   0      132.96      125.82     16.82 o 
  16   8   0       19.95       31.45     24.60 o 
  18   8   0      439.58      417.69     37.43 o 
  20   8   0      437.72      487.40     38.37 o 
  22   8   0       32.46       65.94     32.00 o 
  24   8   0      114.08      135.36     36.49 o 
  26   8   0       94.73       73.82     24.83 o 
  28   8   0      410.01      363.15     30.61 o 
   1   9   0      224.96      207.54     16.09 o 
   3   9   0     2352.10     2197.04     34.25 o 
   5   9   0     2007.56     1920.10     33.50 o 
   7   9   0     2354.58     2451.62     38.34 o 
   9   9   0     2412.50     2400.69     38.95 o 
  11   9   0       27.55       41.30     16.21 o 
  13   9   0      135.22      124.25     17.95 o 
  15   9   0      350.98      385.41     22.28 o 
  17   9   0      415.20      418.07     35.51 o 
  19   9   0      153.59      156.77     32.69 o 
  21   9   0        0.12       -0.85     30.49 o 
  23   9   0      151.98      131.06     45.80 o 
  25   9   0       32.11       33.46     35.82 o 
  27   9   0       19.44       23.37     28.18 o 
   0  10   0     1315.37     1318.22     57.42 o 
   2  10   0       66.25       53.22     15.20 o 
   4  10   0      106.85      105.34     16.17 o 
   6  10   0      146.71      154.94     18.53 o 
   8  10   0     1077.82     1080.06     29.67 o 
  10  10   0      444.87      487.15     23.49 o 
  12  10   0      470.30      510.32     24.86 o 
  14  10   0      548.21      587.45     35.94 o 
  16  10   0        0.66        7.30     30.08 o 
  18  10   0      120.27      115.40     32.82 o 
  20  10   0        3.35      -16.08     32.05 o 
  22  10   0      301.28      284.55     48.15 o 
  24  10   0        1.20      -39.78     51.14 o 
  26  10   0        3.42      -26.64     36.71 o 
   1  11   0      239.74      274.76     27.61 o 
   3  11   0      124.17      133.44     30.80 o 
   5  11   0       40.25       26.05     17.63 o 
   7  11   0      800.55      797.11     28.58 o 
   9  11   0     2177.57     2163.80     41.71 o 
  11  11   0       12.00       -7.83     18.56 o 
  13  11   0        8.41       -9.01     28.25 o 
  15  11   0      257.07      235.74     35.38 o 
  17  11   0      804.09      853.13     55.77 o 
  19  11   0       32.41      -17.28     33.48 o 
  21  11   0      189.60      211.16     37.96 o 
  23  11   0       84.68       90.35     40.43 o 
   0  12   0        6.27       -7.96     32.78 o 
   2  12   0        7.91        6.12     23.18 o 
   4  12   0      428.89      418.10     32.09 o 
   6  12   0      107.93       83.17     25.55 o 
   8  12   0      156.04      168.14     21.56 o 
  10  12   0      335.26      341.99     40.28 o 
  12  12   0      144.16       99.58     30.87 o 
  14  12   0       11.97       19.74     29.26 o 
  16  12   0      256.84      278.20     37.52 o 
  18  12   0       94.63       47.44     34.85 o 
  20  12   0        2.82      -10.86     35.28 o 
  22  12   0        2.14      -34.95     52.66 o 
   1  13   0      269.15      288.67     31.27 o 
   3  13   0        3.80      -22.54     25.03 o 
   5  13   0        7.83      -19.44     26.26 o 
   7  13   0     2045.93     2046.25     73.29 o 
   9  13   0        9.93       -0.54     42.44 o 
  11  13   0      863.43      758.09     68.15 o 
  13  13   0     1619.27     1688.00     56.97 o 
  15  13   0       51.49       47.56     36.10 o 
  17  13   0      372.94      336.66     42.90 o 
  19  13   0       18.97       35.17     49.92 o 
   0  14   0      436.84      459.93     52.64 o 
   2  14   0       44.23       34.72     30.30 o 
   4  14   0      321.10      278.45     34.10 o 
   6  14   0        7.58        5.81     46.20 o 
   8  14   0        7.70        9.38     45.49 o 
  10  14   0      129.84       99.66     50.98 o 
  12  14   0      291.61      322.67     58.96 o 
  14  14   0      113.36      101.36     48.78 o 
   1  15   0      482.23      461.39     39.25 o 
   3  15   0      235.85      202.94     48.89 o 
   5  15   0      940.61      890.74     73.18 o 
   7  15   0       93.76       82.57     51.52 o 
   9  15   0       81.85       55.74     54.68 o 
 -29   1   1       23.05       12.65     23.47 o 
 -27   1   1      203.90      220.47     21.13 o 
 -25   1   1      498.48      492.32     23.36 o 
 -23   1   1     1104.98     1031.86     22.30 o 
 -21   1   1      433.89      444.09     13.89 o 
 -19   1   1     3075.94     3228.42     26.95 o 
 -17   1   1        0.26        8.76      7.60 o 
 -15   1   1       70.61       61.81      7.13 o 
 -13   1   1     5237.21     5609.11     46.21 o 
 -11   1   1     2213.11     2972.03     20.72 o 
  -9   1   1    12321.60    13763.66     46.73 o 
  -7   1   1    10695.92    11386.92    103.84 o 
  -5   1   1    11310.45    12785.95     45.60 o 
   3   1   1    39999.77    44368.60    585.08 o 
   5   1   1       67.57       86.83      5.55 o 
   7   1   1     2878.84     3038.54     40.30 o 
   9   1   1     1746.01     1725.33     19.23 o 
  11   1   1     1159.45     1242.79     15.01 o 
  13   1   1     1444.98     1394.12     17.36 o 
  15   1   1     7176.43     7037.13     45.14 o 
  17   1   1      365.29      387.06     14.13 o 
  19   1   1      592.78      584.59     14.70 o 
  21   1   1      494.22      459.72     18.74 o 
  23   1   1       15.23       15.07     13.46 o 
  25   1   1        7.07        1.86     18.67 o 
  27   1   1      103.13      129.27     21.27 o 
  29   1   1       52.64       48.16     38.83 o 
 -30   2   1      365.06      378.11     32.80 o 
 -28   2   1     1032.68     1077.00     41.32 o 
 -26   2   1      297.11      314.84     22.73 o 
 -24   2   1        1.28        1.81     13.26 o 
 -22   2   1      518.57      462.63     17.28 o 
 -20   2   1      120.01      145.96     10.38 o 
 -18   2   1      851.17      633.54     13.53 o 
 -16   2   1      304.31      323.54     11.22 o 
 -14   2   1        0.20       -1.34      8.48 o 
 -12   2   1      777.21      945.56     15.28 o 
 -10   2   1     8022.85     8439.82     59.62 o 
  -8   2   1      858.50      910.84     11.12 o 
  -6   2   1      432.03      539.03     10.56 o 
  -4   2   1    52512.36    56197.48    313.17 o 
  -2   2   1     6312.45     6068.11     28.79 o 
   0   2   1    75374.82    80433.86    350.13 o 
   2   2   1      338.33      394.88      8.15 o 
   4   2   1     1567.15     1714.95     16.53 o 
   6   2   1    11880.28    12500.21     82.86 o 
   8   2   1       92.26       46.34      7.15 o 
  10   2   1     1514.97     1427.32     42.94 o 
  12   2   1       98.17       63.96      9.42 o 
  14   2   1      245.56      235.96     15.74 o 
  16   2   1     4753.99     4504.79     40.47 o 
  18   2   1      503.92      446.89     13.35 o 
  20   2   1       59.85       64.34     12.54 o 
  22   2   1       29.56       25.00     12.79 o 
  24   2   1       57.54       38.57     18.26 o 
  26   2   1      126.05      135.82     21.37 o 
  28   2   1       24.06       12.47     26.04 o 
  30   2   1       95.44      117.86     30.41 o 
 -33   3   1        8.36      -26.45     44.53 o 
 -31   3   1      149.48       92.53     29.10 o 
 -29   3   1       22.68       48.80     25.97 o 
 -27   3   1      935.51      971.79     30.33 o 
 -25   3   1      266.20      221.66     16.68 o 
 -23   3   1      208.68      194.93     15.37 o 
 -21   3   1     4386.79     4240.01     40.15 o 
 -19   3   1     1431.76     1494.21     29.80 o 
 -17   3   1       89.17       39.81     10.11 o 
 -15   3   1      722.72      900.29     16.44 o 
 -13   3   1     7788.68     8181.38     39.26 o 
 -11   3   1     2962.59     3009.63     21.80 o 
  -9   3   1     4541.06     5540.88     44.27 o 
  -7   3   1      994.19      992.73     13.61 o 
  -5   3   1     4069.79     4502.20     27.79 o 
  -3   3   1     2201.03     2304.64     38.77 o 
  -1   3   1     6319.28     6985.09     40.52 o 
   1   3   1     1074.25      996.85      9.48 o 
   3   3   1      227.25      282.97      8.89 o 
   5   3   1     9974.58    11424.92     84.43 o 
   7   3   1    20305.57    23101.09    156.61 o 
   9   3   1     2328.33     2483.05     20.06 o 
  11   3   1     5484.36     5688.75     34.15 o 
  13   3   1      174.87      216.60     11.01 o 
  15   3   1      495.13      427.38     14.84 o 
  17   3   1     6678.42     6289.56    100.43 o 
  19   3   1     2089.53     2116.24     33.42 o 
  21   3   1        5.30        6.78     12.77 o 
  23   3   1     1034.47     1069.79     25.16 o 
  25   3   1       47.88       47.51     15.47 o 
  27   3   1       14.42       23.05     28.34 o 
  29   3   1        5.69        8.77     28.38 o 
  31   3   1       10.00       12.11     32.13 o 
 -34   4   1      132.79       97.09     43.31 o 
 -32   4   1      158.00      145.86     34.38 o 
 -30   4   1        0.99       11.55     29.53 o 
 -28   4   1       11.07       13.65     20.35 o 
 -26   4   1      579.29      681.90     28.00 o 
 -24   4   1      205.91      187.87     20.08 o 
 -22   4   1      115.24      135.24     18.44 o 
 -20   4   1       83.07       36.55     23.54 o 
 -18   4   1      307.00      236.91     24.23 o 
 -16   4   1      516.57      512.54     24.28 o 
 -14   4   1       82.83      123.45     16.83 o 
 -12   4   1      127.65      121.59     15.17 o 
 -10   4   1      159.65      190.24     11.16 o 
  -8   4   1     2497.67     2585.25     21.26 o 
  -6   4   1     4520.72     4836.79     65.06 o 
  -4   4   1     1604.10     1847.05     32.41 o 
  -2   4   1     5419.08     6148.10     20.40 o 
   0   4   1     7195.15     7954.27     37.38 o 
   2   4   1      628.56      840.93     10.67 o 
   4   4   1     1446.37     1648.40     20.65 o 
   6   4   1      240.19      249.51      7.98 o 
   8   4   1     2174.49     2486.12     27.64 o 
  10   4   1     2114.39     2317.05     28.36 o 
  12   4   1     4511.91     4687.05     55.28 o 
  14   4   1      335.96      412.40     22.48 o 
  16   4   1     3701.80     3159.99     88.77 o 
  18   4   1       12.13        1.64     19.11 o 
  20   4   1       51.59       44.71     16.41 o 
  22   4   1      469.47      465.78     24.02 o 
  24   4   1        5.40       13.22     14.77 o 
  26   4   1        0.81       -0.43     19.17 o 
  28   4   1        6.75       18.24     29.21 o 
  30   4   1        7.65        5.53     30.30 o 
  32   4   1      155.45       90.00     33.85 o 
 -33   5   1      139.61      153.27     38.34 o 
 -31   5   1        7.11      -25.15     30.21 o 
 -29   5   1      930.61     1000.58     46.59 o 
 -27   5   1     1904.76     2059.55     62.30 o 
 -25   5   1        5.05       13.87     18.90 o 
 -23   5   1     1108.51     1174.15     31.84 o 
 -21   5   1       11.17       13.60     25.65 o 
 -19   5   1      145.59      187.56     30.54 o 
 -17   5   1       82.51      126.91     21.73 o 
 -15   5   1      894.97      900.49     30.80 o 
 -13   5   1      391.29      377.51     23.28 o 
 -11   5   1     2229.51     2398.07     41.31 o 
  -9   5   1      190.39      225.48      8.51 o 
  -7   5   1      322.06      349.71     12.66 o 
  -5   5   1     1655.57     1765.29     58.87 o 
  -3   5   1     9042.92    10472.41     38.05 o 
  -1   5   1     4347.91     5259.33     26.09 o 
   1   5   1      370.25      431.20      9.94 o 
   3   5   1     4294.39     4829.04     36.57 o 
   5   5   1      358.00      410.82     13.61 o 
   7   5   1      283.05      347.14     13.91 o 
   9   5   1       68.28      110.82     11.92 o 
  11   5   1      281.84      375.64     15.80 o 
  13   5   1     2823.32     2899.57     49.41 o 
  15   5   1       63.75       16.68     18.71 o 
  17   5   1      554.66      602.27     31.69 o 
  19   5   1      987.00      908.27     38.37 o 
  21   5   1      537.96      507.11     79.24 o 
  23   5   1      190.32      203.94     21.97 o 
  25   5   1     2288.97     2409.49     50.61 o 
  27   5   1      172.44      136.16     22.49 o 
  29   5   1      218.89      263.77     36.51 o 
  31   5   1      242.08      228.63     37.54 o 
 -32   6   1      274.16      253.43     39.39 o 
 -30   6   1      119.92      102.30     37.19 o 
 -28   6   1      392.59      442.10     30.53 o 
 -26   6   1     1097.53     1082.50     35.97 o 
 -24   6   1      333.14      300.08     24.34 o 
 -22   6   1      459.68      463.67     35.22 o 
 -20   6   1       59.21       63.61     24.69 o 
 -18   6   1      215.06      176.56     25.71 o 
 -16   6   1     1358.80     1365.72     58.21 o 
 -14   6   1      103.22      126.98     13.57 o 
 -12   6   1      126.06       95.48     13.44 o 
 -10   6   1       18.71        7.69     10.71 o 
  -8   6   1     3852.06     4194.04     55.96 o 
  -6   6   1     2745.29     2979.65     32.26 o 
  -4   6   1       95.91       98.43      7.40 o 
  -2   6   1     1474.58     1493.59     14.76 o 
   0   6   1      491.02      436.11      8.85 o 
   2   6   1     2239.35     2576.67     45.45 o 
   4   6   1     3372.82     3595.04     61.33 o 
   6   6   1       51.79       59.09     11.02 o 
   8   6   1     2323.43     2575.05     32.84 o 
  10   6   1      123.30      161.51     14.10 o 
  12   6   1      402.54      534.75     19.95 o 
  14   6   1        0.26        4.31     21.86 o 
  16   6   1      504.90      464.64     29.08 o 
  18   6   1        5.28       15.89     24.38 o 
  20   6   1      153.65      144.98     29.68 o 
  22   6   1       24.39       53.16     29.26 o 
  24   6   1      332.67      370.29     27.16 o 
  26   6   1       18.80       22.21     23.65 o 
  28   6   1       12.23       22.62     22.33 o 
  30   6   1      114.84      112.18     36.76 o 
 -31   7   1      173.80      123.39     26.46 o 
 -29   7   1       15.11       -8.59     24.41 o 
 -27   7   1        4.14        9.76     22.95 o 
 -25   7   1      576.00      568.23     30.09 o 
 -23   7   1      439.22      470.77     37.72 o 
 -21   7   1      479.61      412.57     35.30 o 
 -19   7   1        3.48       10.05     25.39 o 
 -17   7   1      215.92      233.32     28.68 o 
 -15   7   1        3.16       12.83     20.99 o 
 -13   7   1      508.83      340.58     17.78 o 
 -11   7   1        5.11        9.12     12.97 o 
  -9   7   1     1755.42     1931.76     30.25 o 
  -7   7   1      764.36      617.53     19.13 o 
  -5   7   1      336.26      297.18     14.69 o 
  -3   7   1     3822.88     4268.74     32.39 o 
  -1   7   1     2002.43     2198.41     22.77 o 
   1   7   1     1191.91     1264.45     17.76 o 
   3   7   1     3517.21     3818.40     38.86 o 
   5   7   1       12.61       31.16     12.03 o 
   7   7   1      774.41      949.41     23.01 o 
   9   7   1     4790.49     4749.66     47.21 o 
  11   7   1      619.15      566.26     20.72 o 
  13   7   1      251.04      243.75     17.90 o 
  15   7   1       11.02      -10.33     22.21 o 
  17   7   1      145.09      115.90     24.36 o 
  19   7   1       10.48        3.91     27.47 o 
  21   7   1      285.39      353.88     33.53 o 
  23   7   1      278.46      288.48     35.83 o 
  25   7   1      152.53      160.10     25.31 o 
  27   7   1      155.91      149.64     25.60 o 
  29   7   1       20.58       10.84     34.95 o 
 -30   8   1      201.64      166.71     28.37 o 
 -28   8   1      628.09      656.82     34.92 o 
 -26   8   1      455.90      441.74     30.11 o 
 -24   8   1       11.14        1.71     30.93 o 
 -22   8   1       89.62       72.26     32.22 o 
 -20   8   1      546.82      547.64     35.66 o 
 -18   8   1       63.49       74.07     26.98 o 
 -16   8   1      102.68      104.34     26.47 o 
 -14   8   1      161.92      151.84     16.81 o 
 -12   8   1        5.97       17.40     14.64 o 
 -10   8   1     2022.91     1979.64     33.62 o 
  -8   8   1     1641.35     1889.76     32.02 o 
  -6   8   1        6.61       -3.74     12.57 o 
  -4   8   1     1282.32     1292.53     25.66 o 
  -2   8   1     1704.97     1845.13     22.53 o 
   0   8   1     1107.43     1123.25     18.38 o 
   2   8   1      177.71      149.66     14.12 o 
   4   8   1      236.19      202.17     15.78 o 
   6   8   1     1805.39     1753.98     34.12 o 
   8   8   1     4609.15     4764.58     59.61 o 
  10   8   1     1484.96     1503.89     31.07 o 
  12   8   1     1670.53     1660.54     33.38 o 
  14   8   1      105.75      105.60     17.47 o 
  16   8   1       24.89       24.67     24.09 o 
  18   8   1       50.12       33.77     27.44 o 
  20   8   1      109.38      109.95     42.53 o 
  22   8   1      272.02      277.36     35.22 o 
  24   8   1       14.66       25.43     35.50 o 
  26   8   1      117.29      114.52     27.31 o 
  28   8   1       17.55        0.42     29.47 o 
 -29   9   1       11.60       56.56     26.54 o 
 -27   9   1        0.01       -2.43     25.95 o 
 -25   9   1       32.90       -1.21     34.90 o 
 -23   9   1       60.86      105.25     51.95 o 
 -21   9   1     2178.73     2351.65     63.85 o 
 -19   9   1      380.15      401.51     35.59 o 
 -17   9   1       37.41       23.58     28.16 o 
 -15   9   1        9.42       -4.20     15.29 o 
 -13   9   1       70.28       33.93     15.57 o 
 -11   9   1      409.34      424.09     21.34 o 
  -9   9   1      719.58      786.69     24.98 o 
  -7   9   1        1.27       -4.64     14.39 o 
  -5   9   1       68.57       66.10     14.91 o 
  -3   9   1       52.50       78.34     13.55 o 
  -1   9   1     1567.83     1615.01     24.34 o 
   1   9   1       45.34       54.91     13.70 o 
   3   9   1      315.09      342.73     18.82 o 
   5   9   1     1043.81     1071.08     27.25 o 
   7   9   1        8.48       18.88     15.40 o 
   9   9   1      283.99      276.47     19.67 o 
  11   9   1      143.77      125.75     18.75 o 
  13   9   1     1070.12     1139.44     31.30 o 
  15   9   1      406.14      418.94     34.75 o 
  17   9   1       40.93       68.13     29.75 o 
  19   9   1      107.04      126.56     33.32 o 
  21   9   1      230.84      232.55     38.47 o 
  23   9   1      111.01      115.87     36.46 o 
  25   9   1      110.55      110.29     40.52 o 
  27   9   1      111.79       79.85     31.90 o 
 -26  10   1        1.24       14.24     37.44 o 
 -24  10   1        0.26        9.03     34.89 o 
 -22  10   1        0.02        6.27     31.78 o 
 -20  10   1      427.63      436.45     39.80 o 
 -18  10   1      140.10      131.22     50.53 o 
 -16  10   1      258.01      277.46     32.45 o 
 -14  10   1        1.49       12.53     25.26 o 
 -12  10   1      275.90      266.42     20.86 o 
 -10  10   1       15.09       13.08     17.22 o 
  -8  10   1        9.30       -1.26     16.03 o 
  -6  10   1      335.14      300.44     19.44 o 
  -4  10   1      120.43      120.66     16.56 o 
  -2  10   1      429.45      346.95     27.51 o 
   0  10   1      507.15      460.97     29.42 o 
   2  10   1      360.16      343.28     19.50 o 
   4  10   1      344.08      358.96     21.24 o 
   6  10   1     1900.54     2010.29     42.34 o 
   8  10   1      148.07      164.10     19.84 o 
  10  10   1      207.26      192.42     19.97 o 
  12  10   1      256.56      250.98     20.73 o 
  14  10   1      106.13      115.75     19.65 o 
  16  10   1      311.90      329.94     35.39 o 
  18  10   1        9.90       15.25     31.35 o 
  20  10   1       48.22       33.85     35.37 o 
  22  10   1       44.61       62.45     35.67 o 
  24  10   1       77.23       41.44     39.03 o 
  26  10   1       83.02       66.93     40.96 o 
 -25  11   1      422.37      415.53     48.42 o 
 -23  11   1        4.68      -29.35     36.28 o 
 -21  11   1      514.13      530.45     44.91 o 
 -19  11   1       86.65       76.36     36.87 o 
 -17  11   1     1345.24     1551.03     56.47 o 
 -15  11   1       80.56      109.41     29.68 o 
 -13  11   1      283.14      262.16     32.85 o 
 -11  11   1      740.04      806.89     29.70 o 
  -9  11   1        0.17        3.43     18.39 o 
  -7  11   1       98.44       79.80     18.95 o 
  -5  11   1       15.27        2.52     22.68 o 
  -3  11   1      366.59      328.49     28.35 o 
  -1  11   1       78.25       81.78     23.38 o 
   1  11   1        0.40       -6.30     22.49 o 
   3  11   1     1119.73     1029.03     39.35 o 
   5  11   1      149.44      151.57     19.67 o 
   7  11   1     1536.94     1597.96     36.53 o 
   9  11   1      539.08      508.95     26.25 o 
  11  11   1      188.61      194.40     21.74 o 
  13  11   1       93.39       80.24     29.96 o 
  15  11   1      252.69      270.32     36.26 o 
  17  11   1      548.01      582.56     43.20 o 
  19  11   1       21.13       21.54     33.09 o 
  21  11   1       13.26       -8.75     53.69 o 
  23  11   1      142.58      128.86     40.85 o 
 -22  12   1       60.72       59.42     38.48 o 
 -20  12   1        3.89       10.21     35.85 o 
 -18  12   1      319.92      351.13     45.57 o 
 -16  12   1      166.88      167.92     36.16 o 
 -14  12   1      402.76      443.33     37.32 o 
 -12  12   1      850.03      914.30     45.00 o 
 -10  12   1      676.93      729.19     38.42 o 
  -8  12   1       38.08       17.31     24.12 o 
  -6  12   1      240.49      234.43     28.47 o 
  -4  12   1      268.40      253.24     30.36 o 
  -2  12   1       59.83       42.45     25.05 o 
   0  12   1       11.22       10.22     24.39 o 
   2  12   1      664.65      688.69     37.74 o 
   4  12   1      223.09      234.39     30.47 o 
   6  12   1      100.02      105.31     37.78 o 
   8  12   1      184.32      150.08     21.98 o 
  10  12   1      726.02      801.61     31.95 o 
  12  12   1     1482.77     1511.22     53.87 o 
  14  12   1      838.09      949.14     48.00 o 
  16  12   1      112.23      131.32     36.40 o 
  18  12   1       45.51       55.89     37.54 o 
  20  12   1       33.60        8.23     37.76 o 
 -19  13   1      339.15      308.51     42.15 o 
 -17  13   1      204.65      216.38     40.29 o 
 -15  13   1      175.90      178.67     36.90 o 
 -13  13   1       37.11       21.45     33.27 o 
 -11  13   1       35.83       49.59     51.80 o 
  -9  13   1       11.46       -3.83     42.51 o 
  -7  13   1     1305.10     1302.82     49.34 o 
  -5  13   1     1077.91     1148.44     46.08 o 
  -3  13   1      111.93       72.32     28.55 o 
  -1  13   1      231.42      209.07     32.05 o 
   1  13   1        5.46       18.52     27.45 o 
   3  13   1      430.89      479.24     34.87 o 
   5  13   1      548.84      504.57     36.68 o 
   7  13   1       47.10       34.84     26.63 o 
   9  13   1       10.61       28.54     47.07 o 
  11  13   1        2.10       -5.16     46.37 o 
  13  13   1        0.33        7.35     33.00 o 
  15  13   1      281.50      286.64     38.02 o 
  17  13   1        3.79       -0.49     33.40 o 
 -14  14   1       27.92       52.73     56.87 o 
 -12  14   1       58.55       31.30     56.37 o 
 -10  14   1      111.11      100.08     56.00 o 
  -8  14   1       40.31       50.59     49.40 o 
  -6  14   1      845.34      924.72     70.69 o 
  -4  14   1      159.38      130.13     29.58 o 
  -2  14   1     1430.42     1642.30     56.00 o 
   0  14   1      762.95      819.80     44.03 o 
   2  14   1      451.28      423.23     42.45 o 
   4  14   1      293.69      348.44     35.53 o 
   6  14   1      313.75      211.00     49.10 o 
  10  14   1      242.80      239.26     57.72 o 
  12  14   1        3.39       13.84     52.76 o 
  14  14   1      258.93      296.62     66.27 o 
  -9  15   1      140.80      146.60     59.19 o 
  -7  15   1      133.15      118.07     51.64 o 
  -5  15   1       32.49       32.49     43.83 o 
  -3  15   1      142.85      122.61     45.02 o 
  -1  15   1      134.20      152.17     32.49 o 
   1  15   1      105.15       50.87     31.39 o 
   3  15   1        0.06       30.70     47.07 o 
   5  15   1      304.12      274.03     57.90 o 
   7  15   1        2.09      -18.18     50.35 o 
 -28   0   2      289.43      314.75     39.61 o 
 -26   0   2      290.24      317.01     24.35 o 
 -24   0   2        7.26       -5.53     17.23 o 
 -22   0   2      374.46      369.83     21.31 o 
 -20   0   2      986.26     1031.88     28.03 o 
 -18   0   2      324.86      219.70     16.12 o 
 -16   0   2     1105.85     1151.74     23.99 o 
 -14   0   2     4863.56     5100.31     61.33 o 
 -12   0   2     6472.55     7168.91     35.80 o 
 -10   0   2       58.75       55.18      6.47 o 
  -8   0   2    14192.55    15654.49     53.66 o 
  -6   0   2    62157.90    66388.77    470.13 o 
   4   0   2     7884.87     7853.67     42.58 o 
   6   0   2     5991.69     5481.82     37.52 o 
   8   0   2     1799.79     1949.55     26.20 o 
  10   0   2      255.62      214.27      9.12 o 
  12   0   2      145.66       79.93      8.39 o 
  14   0   2     3760.84     4020.57     55.94 o 
  16   0   2       71.93       37.53     15.39 o 
  18   0   2     8159.91     7551.66     71.05 o 
  20   0   2      134.49      143.23     25.80 o 
  22   0   2       30.87       31.93     20.52 o 
  24   0   2      507.71      534.05     30.84 o 
  26   0   2     1527.27     1641.73     72.64 o 
  28   0   2      376.00      395.47     48.69 o 
 -29   1   2      380.59      396.46     32.81 o 
 -27   1   2      150.27      174.88     19.12 o 
 -25   1   2      243.78      232.57     18.76 o 
 -23   1   2      629.85      594.83     18.26 o 
 -21   1   2      246.05      217.13     11.35 o 
 -19   1   2       78.67      104.02      9.31 o 
 -17   1   2      443.47      366.64     10.44 o 
 -15   1   2     1119.13     1327.08     22.89 o 
 -13   1   2     5481.52     5935.47     27.13 o 
 -11   1   2    28459.07    32047.88    152.70 o 
  -9   1   2     3082.49     3077.88     23.03 o 
  -7   1   2    10780.31    10868.28     71.59 o 
  -5   1   2    45148.82    49380.68    495.92 o 
   3   1   2    15061.49    15944.53     56.78 o 
   5   1   2      475.15      520.11      9.14 o 
   7   1   2       46.36       57.74      6.86 o 
   9   1   2      191.69      144.00      9.54 o 
  11   1   2       52.97       38.73      6.80 o 
  13   1   2      893.47      879.52     15.08 o 
  15   1   2       75.31       66.14      8.65 o 
  17   1   2     3896.83     3757.44     30.62 o 
  19   1   2      147.60      147.21     11.40 o 
  21   1   2      364.77      366.78     17.30 o 
  23   1   2      967.24      994.68     29.75 o 
  25   1   2       65.60       77.56     20.01 o 
  27   1   2        0.46       10.36     20.93 o 
  29   1   2       12.25       -6.60     37.99 o 
 -32   2   2      119.49       69.13     39.66 o 
 -30   2   2     1142.51     1175.45    109.43 o 
 -28   2   2       27.73       28.40     23.36 o 
 -26   2   2       31.04       26.44     16.97 o 
 -24   2   2      477.68      507.79     18.47 o 
 -22   2   2       62.29       67.57     12.30 o 
 -20   2   2     2878.78     2407.98     23.77 o 
 -18   2   2      102.42      148.30      9.21 o 
 -16   2   2      572.67      590.19     12.87 o 
 -14   2   2     2966.41     2941.88     26.45 o 
 -12   2   2     5816.61     6363.53     39.11 o 
 -10   2   2     2176.40     2712.59     19.91 o 
  -8   2   2     2921.10     3190.39     32.66 o 
  -6   2   2      481.53      437.75      9.91 o 
  -4   2   2    40496.46    43465.50    451.50 o 
  -2   2   2    32862.43    36266.64    300.53 o 
   0   2   2        6.16       19.74      4.92 o 
   2   2   2    22642.21    24406.46    165.42 o 
   4   2   2    23562.02    24484.00     94.18 o 
   6   2   2       71.40       97.59      6.31 o 
   8   2   2     7685.37     8273.02     84.27 o 
  10   2   2      364.24      492.51     13.17 o 
  12   2   2      440.68      431.23     13.86 o 
  14   2   2     3244.08     3201.80     33.00 o 
  16   2   2      235.65      214.14     12.04 o 
  18   2   2     3492.96     3290.11     36.37 o 
  20   2   2        1.88       -2.35     11.78 o 
  22   2   2      370.02      343.46     17.42 o 
  24   2   2      174.17      123.74     20.83 o 
  26   2   2       13.39      -11.53     20.21 o 
  28   2   2        2.47       -8.46     27.67 o 
  30   2   2        1.21       27.57     41.19 o 
 -33   3   2       15.01      -19.57     41.63 o 
 -31   3   2       14.11       -2.55     28.32 o 
 -29   3   2      354.97      373.86     32.59 o 
 -27   3   2      798.95      759.16     27.38 o 
 -25   3   2      460.56      441.96     22.51 o 
 -23   3   2       42.46       40.17     12.90 o 
 -21   3   2     1719.30     1763.67     26.55 o 
 -19   3   2     5227.57     4791.26     60.77 o 
 -17   3   2     6234.09     6149.49     54.07 o 
 -15   3   2      551.03      464.39     12.38 o 
 -13   3   2       94.93       39.45      6.50 o 
 -11   3   2     2429.15     2740.01     35.86 o 
  -9   3   2     1270.79     1308.97     17.27 o 
  -7   3   2      504.33      610.96     11.89 o 
  -5   3   2      359.27      357.82      7.74 o 
  -3   3   2    36380.16    40353.80    190.75 o 
  -1   3   2    12238.16    13812.92     58.76 o 
   1   3   2      126.01      178.44      7.71 o 
   3   3   2     1106.82     1306.07     10.99 o 
   5   3   2     9321.18    10385.54     67.98 o 
   7   3   2     7182.49     8333.98     69.65 o 
   9   3   2     5876.93     6477.87     88.22 o 
  11   3   2      687.43      628.77     20.57 o 
  13   3   2       23.27       29.64      9.58 o 
  15   3   2     3310.16     3350.55     53.92 o 
  17   3   2      159.71      167.74     24.95 o 
  19   3   2      730.14      718.78     23.07 o 
  21   3   2       24.16       24.74     13.17 o 
  23   3   2        6.34        7.44     14.00 o 
  25   3   2       65.63       70.42     16.09 o 
  27   3   2       16.48       24.52     27.68 o 
  29   3   2       44.24      -14.16     30.71 o 
  31   3   2        1.57       24.47     44.54 o 
 -34   4   2        8.20       -9.67     44.60 o 
 -32   4   2       65.95       64.27     30.20 o 
 -30   4   2       92.79       71.81     21.35 o 
 -28   4   2     1213.46     1194.45     33.97 o 
 -26   4   2     1521.56     1544.98     35.88 o 
 -24   4   2      210.14      226.42     20.44 o 
 -22   4   2       41.13       26.02     15.57 o 
 -20   4   2      298.38      331.19     26.01 o 
 -18   4   2     2064.64     1966.80     41.95 o 
 -16   4   2     2075.74     2092.32     41.00 o 
 -14   4   2        0.01        2.47     13.89 o 
 -12   4   2      118.49      171.42     17.11 o 
 -10   4   2     2166.13     2431.14     25.52 o 
  -8   4   2     8707.13     9327.98     46.18 o 
  -6   4   2     2227.78     2777.40     40.16 o 
  -4   4   2       20.75        8.29      3.95 o 
  -2   4   2     2220.85     2476.21     22.11 o 
   0   4   2      459.13      392.92      8.15 o 
   2   4   2       92.57       74.13      7.77 o 
   4   4   2      753.10      734.08      8.80 o 
   6   4   2     1526.82     1531.98     16.60 o 
   8   4   2      674.94      714.87     17.43 o 
  10   4   2      145.91      124.77      7.13 o 
  12   4   2      391.30      404.90     22.72 o 
  14   4   2     2682.25     2366.72     44.35 o 
  16   4   2     3584.97     3268.11     78.12 o 
  18   4   2       90.02       61.65     24.28 o 
  20   4   2       28.79       23.98     15.74 o 
  22   4   2      329.40      375.14     22.86 o 
  24   4   2        6.67       10.17     15.03 o 
  26   4   2        0.00       36.80     29.54 o 
  28   4   2        4.10        7.72     31.82 o 
  30   4   2        2.33       42.63     48.77 o 
  32   4   2        3.34       82.07     52.28 o 
 -33   5   2       83.98       20.37     34.74 o 
 -31   5   2       44.41       62.94     22.04 o 
 -29   5   2      724.22      757.27     32.33 o 
 -27   5   2      736.17      668.34     29.98 o 
 -25   5   2     1637.16     1802.32     38.66 o 
 -23   5   2     3670.51     3741.86     50.14 o 
 -21   5   2     8774.79     8359.93     91.11 o 
 -19   5   2       32.93       32.07     22.21 o 
 -17   5   2     2453.68     2534.40     48.34 o 
 -15   5   2      119.95       89.28     19.04 o 
 -13   5   2      556.34      663.71     17.89 o 
 -11   5   2       34.07       40.07      9.40 o 
  -9   5   2      684.62      611.73     11.67 o 
  -7   5   2     2001.22     2137.70     25.10 o 
  -5   5   2      300.99      240.10      8.73 o 
  -3   5   2     1485.66     1654.98     13.01 o 
  -1   5   2     5827.48     6955.42     45.58 o 
   1   5   2     2001.05     2240.74     22.64 o 
   3   5   2     4731.79     5160.13     51.56 o 
   5   5   2      390.32      368.35     13.83 o 
   7   5   2       44.78       36.52      5.61 o 
   9   5   2       66.32       84.06     11.73 o 
  11   5   2     1455.80     1558.07     27.34 o 
  13   5   2      852.87      991.94     33.87 o 
  15   5   2      168.05      101.12     21.70 o 
  17   5   2      129.15       99.14     24.21 o 
  19   5   2     1235.00     1147.83     42.01 o 
  21   5   2        0.07       -6.45     17.77 o 
  23   5   2      802.25      775.69     29.53 o 
  25   5   2        3.76       -2.92     20.10 o 
  27   5   2      193.83      178.34     35.26 o 
  29   5   2       40.14       34.58     32.02 o 
  31   5   2      106.37       58.90     35.26 o 
 -32   6   2        6.04        4.45     24.10 o 
 -30   6   2      299.05      283.75     28.33 o 
 -28   6   2     1241.79     1392.32     40.02 o 
 -26   6   2       41.49       34.14     21.85 o 
 -24   6   2      146.05      148.16     30.15 o 
 -22   6   2      986.90     1050.34     41.06 o 
 -20   6   2      100.85      121.97     24.70 o 
 -18   6   2      272.47      267.54     26.58 o 
 -16   6   2      293.65      283.07     23.06 o 
 -14   6   2     7602.27     7032.38     91.64 o 
 -12   6   2     2639.75     2684.18     33.20 o 
 -10   6   2     1280.63     1342.36     23.78 o 
  -8   6   2        3.85        1.44     10.23 o 
  -6   6   2      312.66      302.64     10.61 o 
  -4   6   2       98.76      103.34      7.61 o 
  -2   6   2      925.91     1013.19     22.41 o 
   0   6   2     2861.06     3235.70     35.33 o 
   2   6   2     1577.78     1680.35     25.04 o 
   4   6   2     1814.28     1968.54     27.56 o 
   6   6   2      590.61      638.96     18.50 o 
   8   6   2     1489.57     1405.98     26.23 o 
  10   6   2        0.03       -0.79     11.77 o 
  12   6   2      698.23      620.26     21.78 o 
  14   6   2       24.57       33.21     22.25 o 
  16   6   2       42.48       20.70     23.44 o 
  18   6   2      684.59      724.64     37.77 o 
  20   6   2       69.81       58.52     26.22 o 
  22   6   2      267.34      274.76     45.02 o 
  24   6   2        0.84       15.35     21.47 o 
  26   6   2       73.15       48.02     22.08 o 
  28   6   2       27.70       31.84     34.72 o 
  30   6   2       20.29       34.48     35.31 o 
 -31   7   2      314.67      246.59     29.10 o 
 -29   7   2      260.91      278.17     28.90 o 
 -27   7   2      325.46      317.21     27.37 o 
 -25   7   2      747.18      700.37     41.80 o 
 -23   7   2      234.39      262.98     33.26 o 
 -21   7   2        0.00       -4.27     25.26 o 
 -19   7   2      783.98      804.61     36.38 o 
 -17   7   2       78.22       37.38     22.32 o 
 -15   7   2        5.58       -0.08     12.46 o 
 -13   7   2     1301.99     1283.26     26.63 o 
 -11   7   2      387.83      405.42     17.62 o 
  -9   7   2      870.32     1020.16     23.05 o 
  -7   7   2     1615.61     1833.92     33.33 o 
  -5   7   2      949.18     1138.27     15.94 o 
  -3   7   2      458.60      440.90     12.13 o 
  -1   7   2      906.61      946.45     17.20 o 
   1   7   2       67.93       64.35     11.44 o 
   3   7   2     1407.83     1543.34     26.53 o 
   5   7   2      293.41      271.11     25.46 o 
   7   7   2     1004.55      868.21     25.84 o 
   9   7   2       27.00       28.05     13.45 o 
  11   7   2        3.31       -0.66     13.72 o 
  13   7   2        4.52        0.23     14.48 o 
  15   7   2        6.43       -8.30     21.75 o 
  17   7   2      612.10      660.89     38.57 o 
  19   7   2      302.72      245.33     32.98 o 
  21   7   2       34.39       43.81     29.43 o 
  23   7   2      798.25      736.02     44.27 o 
  25   7   2     2061.23     2219.92     48.61 o 
  27   7   2        0.09       -0.33     24.89 o 
  29   7   2       12.61        6.46     34.86 o 
 -30   8   2        3.76        8.16     25.83 o 
 -28   8   2      198.78      225.20     27.54 o 
 -26   8   2        0.11      -18.25     50.14 o 
 -24   8   2        0.16       -0.20     28.78 o 
 -22   8   2      737.14      886.18     44.51 o 
 -20   8   2        2.10       -5.19     26.51 o 
 -18   8   2      433.78      488.01     47.92 o 
 -16   8   2      545.99      573.42     35.02 o 
 -14   8   2      455.88      401.52     20.09 o 
 -12   8   2     1592.73     1463.14     29.65 o 
 -10   8   2     8223.76     7678.18     71.95 o 
  -8   8   2      220.88      187.04     15.68 o 
  -6   8   2      538.93      595.29     19.96 o 
  -4   8   2       85.37       86.28     12.63 o 
  -2   8   2      633.25      649.02     16.34 o 
   0   8   2      163.59      126.83     10.19 o 
   2   8   2      628.44      537.38     19.29 o 
   4   8   2     2607.86     2772.32     53.87 o 
   6   8   2     1295.46     1277.15     28.00 o 
   8   8   2        0.75        2.84     13.69 o 
  10   8   2        5.14       -0.61     14.92 o 
  12   8   2     1452.95     1432.76     32.91 o 
  14   8   2      198.62      163.34     29.14 o 
  16   8   2        0.56       -1.23     28.00 o 
  18   8   2      174.83      186.45     30.88 o 
  20   8   2       17.03       14.84     30.15 o 
  22   8   2       30.25       42.08     30.99 o 
  24   8   2      327.88      384.37     41.35 o 
  26   8   2      443.08      486.94     32.20 o 
  28   8   2       58.94       42.95     38.25 o 
 -29   9   2       68.47       74.48     31.56 o 
 -27   9   2       93.76      116.06     28.09 o 
 -25   9   2      486.57      503.75     66.77 o 
 -23   9   2       25.34        1.46     30.82 o 
 -21   9   2      423.78      525.49     41.91 o 
 -19   9   2      485.04      504.79     41.00 o 
 -17   9   2      245.71      261.80     32.07 o 
 -15   9   2       19.23       11.17     23.15 o 
 -13   9   2       33.55       51.13     16.00 o 
 -11   9   2       12.97       25.66     15.97 o 
  -9   9   2     1382.96     1390.15     70.02 o 
  -7   9   2      432.82      522.39     21.08 o 
  -5   9   2       71.20       36.73     14.40 o 
  -3   9   2        1.91        7.32     12.77 o 
  -1   9   2      286.38      269.13     12.89 o 
   1   9   2      242.07      259.83     16.85 o 
   3   9   2        0.16       -7.92     14.70 o 
   5   9   2      699.01      673.13     23.79 o 
   7   9   2      151.38      159.34     24.09 o 
   9   9   2      432.68      471.72     22.64 o 
  11   9   2       70.18       59.33     17.96 o 
  13   9   2       28.86       42.56     17.31 o 
  15   9   2      115.64      136.34     30.49 o 
  17   9   2      273.38      297.83     35.34 o 
  19   9   2      120.58       58.74     31.15 o 
  21   9   2        3.71       31.39     34.34 o 
  23   9   2      286.80      303.97     42.16 o 
  25   9   2        9.60       16.49     24.96 o 
 -28  10   2        0.68        0.64     27.04 o 
 -26  10   2      254.42      244.18     42.95 o 
 -24  10   2        7.30       31.73     49.26 o 
 -22  10   2        8.82        9.26     34.02 o 
 -20  10   2       84.17       69.34     32.71 o 
 -18  10   2     2585.35     2873.92     67.21 o 
 -16  10   2       15.91        0.65     26.04 o 
 -14  10   2       50.50       70.75     25.91 o 
 -12  10   2      416.46      378.48     21.79 o 
 -10  10   2      332.54      341.05     21.50 o 
  -8  10   2     1491.46     1519.62     32.89 o 
  -6  10   2      530.10      482.30     22.29 o 
  -4  10   2      138.36      139.16     16.66 o 
  -2  10   2     2199.45     2104.48     59.10 o 
   0  10   2      164.36      134.72     23.83 o 
   2  10   2      372.80      360.79     19.99 o 
   4  10   2     3043.06     3022.02     43.91 o 
   6  10   2     1754.69     1813.19     36.78 o 
   8  10   2      974.11     1010.74     30.86 o 
  10  10   2      157.12      158.95     19.83 o 
  12  10   2      218.76      210.04     21.07 o 
  14  10   2        1.90      -10.62     19.72 o 
  16  10   2     1111.90     1145.66     50.68 o 
  18  10   2      130.41      117.98     33.95 o 
  20  10   2        7.50       24.85     36.77 o 
  22  10   2       27.27       26.26     35.47 o 
  24  10   2       29.17       36.17     55.20 o 
 -25  11   2      135.27      172.47     41.10 o 
 -23  11   2       45.31       53.11     36.22 o 
 -21  11   2      293.61      363.95     43.52 o 
 -19  11   2      192.74      250.35     36.81 o 
 -17  11   2      570.13      593.53     44.38 o 
 -15  11   2     1434.54     1476.75     53.33 o 
 -13  11   2      789.53      861.93     40.56 o 
 -11  11   2      278.21      257.62     21.46 o 
  -9  11   2      335.72      343.69     21.98 o 
  -7  11   2       55.34       61.38     17.55 o 
  -5  11   2        0.80       25.60     21.39 o 
  -3  11   2       61.99       69.63     22.82 o 
  -1  11   2       98.99       89.62     24.26 o 
   1  11   2     1772.56     1764.97     49.03 o 
   3  11   2     1319.42     1396.92     45.71 o 
   5  11   2       81.34      100.47     19.32 o 
   7  11   2      287.95      311.04     22.62 o 
   9  11   2     2117.56     2133.11     42.66 o 
  11  11   2     1602.45     1709.45     40.25 o 
  13  11   2      346.90      349.18     35.71 o 
  15  11   2        0.00       -5.57     30.66 o 
  17  11   2       60.09       46.40     33.26 o 
  19  11   2      146.61      144.10     34.94 o 
  21  11   2       30.36       24.99     36.66 o 
 -22  12   2       84.76       46.72     35.92 o 
 -20  12   2      529.84      552.12     46.74 o 
 -18  12   2       98.71       72.76     36.58 o 
 -16  12   2       88.94       84.91     30.97 o 
 -14  12   2       57.08       61.05     32.45 o 
 -12  12   2       16.77       44.69     28.95 o 
 -10  12   2      527.67      525.82     34.58 o 
  -8  12   2       29.41       26.99     22.28 o 
  -6  12   2       69.11       52.35     24.12 o 
  -4  12   2      131.39       95.00     25.13 o 
  -2  12   2      816.68      731.62     38.12 o 
   0  12   2      357.31      324.75     30.92 o 
   2  12   2        5.11       11.51     24.24 o 
   4  12   2        2.32       10.54     25.05 o 
   6  12   2       23.12       15.09     26.04 o 
   8  12   2      657.00      609.54     29.25 o 
  10  12   2        0.75       -5.16     20.65 o 
  12  12   2       32.04       18.75     30.61 o 
  14  12   2       11.62      -22.71     32.71 o 
  16  12   2       71.43       33.21     32.97 o 
  18  12   2      154.04      143.37     39.98 o 
  20  12   2        2.71        3.99     36.56 o 
 -19  13   2       45.57       54.98     36.13 o 
 -17  13   2        0.50       15.41     32.14 o 
 -15  13   2      276.67      229.83     37.83 o 
 -13  13   2       60.23       17.27     51.24 o 
 -11  13   2       40.61        1.19     49.99 o 
  -9  13   2      162.09      177.75     48.39 o 
  -7  13   2      171.54      197.74     46.73 o 
  -5  13   2       79.40       94.69     26.55 o 
  -3  13   2      529.34      597.95     37.18 o 
  -1  13   2      373.59      370.09     34.65 o 
   1  13   2      412.68      450.94     35.75 o 
   3  13   2      399.40      419.13     34.96 o 
   5  13   2      124.13      125.12     29.31 o 
   7  13   2      785.06      709.96     39.87 o 
   9  13   2       24.72       63.71     47.40 o 
  11  13   2       83.12       83.62     33.86 o 
  13  13   2      167.78      149.46     34.72 o 
  15  13   2        0.89      -15.70     37.05 o 
  17  13   2       74.58       16.94     36.43 o 
 -16  14   2       72.38       55.21     56.04 o 
 -14  14   2      121.13       78.96     50.00 o 
 -12  14   2      159.04      163.73     53.47 o 
 -10  14   2       81.88       64.60     51.87 o 
  -8  14   2      207.32      193.51     50.09 o 
  -6  14   2      252.60      238.43     54.29 o 
  -4  14   2      351.66      369.65     35.79 o 
  -2  14   2       54.34       31.88     29.06 o 
   0  14   2       10.27       -5.25     26.38 o 
   2  14   2      423.89      415.62     65.72 o 
   4  14   2       13.04       14.68     28.67 o 
   6  14   2      121.20      110.49     50.37 o 
   8  14   2       11.81        7.54     47.59 o 
  10  14   2      126.15      149.08     58.03 o 
  12  14   2      108.30       95.60     51.08 o 
  -9  15   2      783.70      811.46     71.27 o 
  -7  15   2      113.86      106.23     48.42 o 
  -5  15   2      318.99      261.04     57.19 o 
  -3  15   2      404.28      412.24     52.48 o 
  -1  15   2       45.50       18.25     40.40 o 
   1  15   2       26.42       16.34     31.14 o 
   5  15   2       81.89       39.70     55.22 o 
   7  15   2       23.23       13.69     49.12 o 
 -29   1   3       54.19       46.18     22.34 o 
 -27   1   3      122.35      115.75     18.16 o 
 -25   1   3     1104.45     1002.11     22.13 o 
 -23   1   3        0.17       -3.97     10.93 o 
 -21   1   3       35.08       34.78      9.10 o 
 -19   1   3      334.44      408.38     11.55 o 
 -17   1   3      815.51      783.32     12.86 o 
 -15   1   3      257.65      266.70      8.35 o 
 -13   1   3     6205.36     6867.26     27.96 o 
 -11   1   3      945.49     1059.57     12.28 o 
  -9   1   3     3937.95     4067.21     28.43 o 
  -7   1   3      101.17      101.23      5.80 o 
  -5   1   3    89874.59    93852.95    652.11 o 
   1   1   3      527.30      435.57      6.50 o 
   3   1   3     2526.48     2742.24     25.83 o 
   5   1   3       22.13       24.29      5.79 o 
   7   1   3       12.21        4.91      6.67 o 
   9   1   3     1874.01     2237.32     21.30 o 
  11   1   3      646.43      536.20     11.83 o 
  13   1   3       14.07       17.73      8.29 o 
  15   1   3    19287.53    18867.47     74.20 o 
  17   1   3      178.64      192.20     13.59 o 
  19   1   3       23.28       21.29     12.62 o 
  21   1   3      680.87      721.35     21.52 o 
  23   1   3      293.02      299.67     24.23 o 
  25   1   3       95.31       88.31     20.22 o 
  27   1   3      182.61      164.50     31.04 o 
  29   1   3       47.27       66.06     46.75 o 
 -32   2   3      261.42      239.03     45.37 o 
 -30   2   3       18.23        9.71     22.95 o 
 -28   2   3       29.91       17.11     24.45 o 
 -26   2   3        3.14        9.89     15.90 o 
 -24   2   3      416.74      389.42     16.69 o 
 -22   2   3     3205.48     2778.60     26.34 o 
 -20   2   3      141.34       80.46      9.16 o 
 -18   2   3       80.20       54.41      7.85 o 
 -16   2   3        2.62       -0.45      7.11 o 
 -14   2   3      999.09     1118.00     16.71 o 
 -12   2   3     2094.70     2730.42     27.82 o 
 -10   2   3     1323.69     1233.08     13.23 o 
  -8   2   3     1035.33     1248.26     22.54 o 
  -6   2   3     5192.86     5767.60     50.40 o 
  -4   2   3   174665.22   185121.47    662.54 o 
  -2   2   3       77.50       70.86      4.99 o 
   0   2   3     9982.57    10543.03     65.66 o 
   2   2   3    11487.13    11716.19     76.86 o 
   4   2   3     1940.89     2154.21     16.38 o 
   6   2   3     1373.54     1429.01     15.12 o 
   8   2   3      287.89      338.01      9.99 o 
  10   2   3      872.05      794.08     23.10 o 
  12   2   3      750.82      695.90     17.34 o 
  14   2   3        1.06      -10.05     11.75 o 
  16   2   3      121.98      126.53     11.22 o 
  18   2   3      453.96      436.14     14.21 o 
  20   2   3      885.86      894.08     21.64 o 
  22   2   3      145.53      146.63     15.19 o 
  24   2   3       20.86       21.05     19.75 o 
  26   2   3        0.11       -1.02     20.69 o 
  28   2   3      174.94      199.19     35.86 o 
  30   2   3       58.48       40.39     47.55 o 
 -33   3   3       20.31       -9.86     43.06 o 
 -31   3   3      565.47      566.02     37.38 o 
 -29   3   3     2082.83     2304.54     55.88 o 
 -27   3   3      869.71      950.83     28.58 o 
 -25   3   3      210.56      202.47     18.41 o 
 -23   3   3      155.24      138.87     13.45 o 
 -21   3   3      411.37      367.24     15.18 o 
 -19   3   3      908.61      798.06     22.86 o 
 -17   3   3      615.56      625.04     26.32 o 
 -15   3   3     4695.06     4823.07     51.27 o 
 -13   3   3     1483.22     1656.22     29.67 o 
 -11   3   3       45.29      110.66     13.49 o 
  -9   3   3    14740.50    16502.24     94.83 o 
  -7   3   3    10735.00    11869.19     43.26 o 
  -5   3   3     4767.57     5004.91     48.30 o 
  -3   3   3     2963.53     3463.83     22.72 o 
  -1   3   3     8230.88     8321.42     82.75 o 
   1   3   3     5884.02     6732.40     31.35 o 
   3   3   3     1405.58     1402.87     11.39 o 
   5   3   3      234.96      229.57      6.61 o 
   7   3   3       40.86       35.02      5.98 o 
   9   3   3      582.06      626.75     13.60 o 
  11   3   3     1022.30     1010.68     27.61 o 
  13   3   3        8.34        6.55      9.88 o 
  15   3   3      505.20      448.52     17.33 o 
  17   3   3        6.80        5.76     13.60 o 
  19   3   3     2343.62     2308.55     36.35 o 
  21   3   3      188.97      176.29     15.59 o 
  23   3   3       10.36       12.70     14.11 o 
  25   3   3        1.68        7.61     21.33 o 
  27   3   3      298.93      272.46     34.17 o 
  29   3   3       12.09       23.76     31.28 o 
  31   3   3      174.47      158.70     50.08 o 
 -34   4   3       78.54       87.04     41.49 o 
 -32   4   3      122.24       77.69     31.94 o 
 -30   4   3       35.90       18.17     21.03 o 
 -28   4   3      213.08      260.12     26.23 o 
 -26   4   3       14.20       18.43     17.31 o 
 -24   4   3      650.08      648.84     25.10 o 
 -22   4   3     2589.56     2601.10     39.10 o 
 -20   4   3        6.48       20.10     18.83 o 
 -18   4   3      266.01      147.50     21.18 o 
 -16   4   3       19.80       19.62     17.29 o 
 -14   4   3      473.22      433.71     20.69 o 
 -12   4   3      437.90      472.02     17.51 o 
 -10   4   3     7829.03     8920.53     56.61 o 
  -8   4   3    10350.40    11677.19     59.81 o 
  -6   4   3     6356.57     6421.64     50.12 o 
  -4   4   3     2584.16     2597.35     18.08 o 
  -2   4   3      550.34      626.20     11.50 o 
   0   4   3     1208.28     1169.77     15.85 o 
   2   4   3     2503.37     2519.39     23.30 o 
   4   4   3     3603.67     4159.64     22.77 o 
   6   4   3    11610.70    11864.34     78.87 o 
   8   4   3     1155.46     1075.40     13.00 o 
  10   4   3      174.75      199.42      9.49 o 
  12   4   3     6474.71     6159.41     66.58 o 
  14   4   3        7.64       30.83     21.13 o 
  16   4   3      486.92      507.58     29.25 o 
  18   4   3        9.50       11.03     23.05 o 
  20   4   3      136.21      138.22     18.10 o 
  22   4   3       16.15       22.92     15.14 o 
  24   4   3       37.02       17.92     16.49 o 
  26   4   3        1.24        2.67     27.96 o 
  28   4   3        4.38       14.71     30.74 o 
  30   4   3       85.31       99.34     33.91 o 
 -35   5   3       35.69        0.07     45.41 o 
 -33   5   3        0.63        7.08     42.97 o 
 -31   5   3      336.34      320.65     27.30 o 
 -29   5   3       86.18       90.66     22.92 o 
 -27   5   3     1025.48     1078.73     33.87 o 
 -25   5   3      564.44      594.04     26.94 o 
 -23   5   3     3217.70     3321.62     46.64 o 
 -21   5   3     1181.02     1265.43     40.35 o 
 -19   5   3        0.34        4.47     19.30 o 
 -17   5   3     1576.34     1598.00     37.95 o 
 -15   5   3      530.60      383.64     23.51 o 
 -13   5   3        3.52        3.78      9.55 o 
 -11   5   3        4.20       -0.59      8.34 o 
  -9   5   3     3764.74     4050.68     49.30 o 
  -7   5   3       31.48       36.74      6.63 o 
  -5   5   3     2010.90     2568.39     17.05 o 
  -3   5   3      781.07      857.69     11.63 o 
  -1   5   3      835.99      971.45     10.61 o 
   1   5   3     5584.63     5927.92     47.59 o 
   3   5   3       34.24       54.81      8.74 o 
   5   5   3      132.49      113.49      5.62 o 
   7   5   3     2325.58     2686.97     32.22 o 
   9   5   3      539.44      605.60     18.82 o 
  11   5   3      436.32      397.98     33.37 o 
  13   5   3        7.24       15.07     21.40 o 
  15   5   3      261.26      269.34     25.60 o 
  17   5   3      157.52      143.79     25.18 o 
  19   5   3        3.19      -18.78     24.73 o 
  21   5   3        3.70       -0.14     18.58 o 
  23   5   3      573.02      661.83     28.46 o 
  25   5   3        0.00      -14.97     31.21 o 
  27   5   3       28.72       45.82     31.77 o 
  29   5   3      365.71      379.96     41.82 o 
 -34   6   3        0.00        5.07     36.05 o 
 -32   6   3        0.14       -7.33     23.86 o 
 -30   6   3       47.11       50.16     24.12 o 
 -28   6   3       38.08       20.17     22.84 o 
 -26   6   3       25.26       40.56     21.08 o 
 -24   6   3      182.03      147.96     28.73 o 
 -22   6   3        3.85       10.44     25.12 o 
 -20   6   3      280.55      304.86     28.17 o 
 -18   6   3     3422.86     3084.05     55.37 o 
 -16   6   3      214.63      212.60     23.98 o 
 -14   6   3       26.49       53.17     11.89 o 
 -12   6   3      368.07      257.79     13.87 o 
 -10   6   3     5405.29     4970.25     41.47 o 
  -8   6   3      868.65      876.41     18.94 o 
  -6   6   3     3576.19     3777.19     24.48 o 
  -4   6   3     5493.18     5640.88     32.03 o 
  -2   6   3     1901.01     2092.49     23.26 o 
   0   6   3    11969.93    12512.53     55.38 o 
   2   6   3     1165.34     1106.13     21.41 o 
   4   6   3      192.45      136.21      7.09 o 
   6   6   3       20.27       38.69     11.85 o 
   8   6   3      233.49      210.52     15.21 o 
  10   6   3      365.17      364.32     17.79 o 
  12   6   3      630.95      763.33     33.41 o 
  14   6   3     2024.42     1886.43     47.20 o 
  16   6   3     1557.81     1550.45     45.09 o 
  18   6   3      228.40      265.80     29.41 o 
  20   6   3     1278.54     1360.82     47.31 o 
  22   6   3      699.87      710.62     30.95 o 
  24   6   3       43.52       41.08     21.85 o 
  26   6   3        0.74       -6.16     33.53 o 
  28   6   3       25.50       52.27     35.22 o 
 -33   7   3      499.36      477.37     51.56 o 
 -31   7   3      555.52      518.83     34.17 o 
 -29   7   3       20.65       30.37     23.63 o 
 -27   7   3      195.93      217.03     25.28 o 
 -25   7   3       62.71       56.10     30.42 o 
 -23   7   3      175.04      148.83     29.30 o 
 -21   7   3     1117.35     1012.34     40.64 o 
 -19   7   3       21.53        6.88     20.63 o 
 -17   7   3      226.49      241.05     26.96 o 
 -15   7   3        1.88       12.50     12.27 o 
 -13   7   3      250.54      303.49     16.25 o 
 -11   7   3      454.34      422.03     17.40 o 
  -9   7   3     1735.48     1794.20     28.45 o 
  -7   7   3       95.33      103.29     12.13 o 
  -5   7   3      630.65      747.88     14.19 o 
  -3   7   3     1470.10     1650.50     20.09 o 
  -1   7   3      308.01      400.39     12.14 o 
   1   7   3        0.27       -0.19     11.10 o 
   3   7   3      872.98      861.56     21.50 o 
   5   7   3        9.39       17.61     12.27 o 
   7   7   3      347.10      357.17     18.32 o 
   9   7   3      573.91      561.38     21.13 o 
  11   7   3      102.56       72.84     15.30 o 
  13   7   3      162.24      182.73     35.62 o 
  15   7   3       35.95       25.24     26.10 o 
  17   7   3      338.37      330.72     33.41 o 
  19   7   3      254.41      254.20     33.20 o 
  21   7   3     1930.34     2036.54     60.00 o 
  23   7   3     1044.12     1076.48     36.86 o 
  25   7   3      193.00      148.29     26.45 o 
  27   7   3      607.90      612.21     49.45 o 
 -32   8   3        6.70        9.89     26.79 o 
 -30   8   3      126.60      139.95     28.00 o 
 -28   8   3     1176.41     1158.44     64.14 o 
 -26   8   3       67.94       63.81     33.86 o 
 -24   8   3      169.18      150.48     34.38 o 
 -22   8   3      412.30      421.72     35.08 o 
 -20   8   3       63.66       42.56     28.27 o 
 -18   8   3      536.23      555.41     33.54 o 
 -16   8   3      584.88      572.31     32.52 o 
 -14   8   3     1530.18     1353.91     28.70 o 
 -12   8   3     1047.70     1117.48     26.23 o 
 -10   8   3      287.64      253.04     16.95 o 
  -8   8   3      387.76      334.21     17.07 o 
  -6   8   3      521.31      546.71     19.43 o 
  -4   8   3      428.12      424.83     13.16 o 
  -2   8   3     1833.91     1848.50     24.51 o 
   0   8   3      209.88      180.65     14.90 o 
   2   8   3      515.24      523.41     19.55 o 
   4   8   3      356.08      358.91     18.57 o 
   6   8   3     1116.91     1155.08     27.81 o 
   8   8   3        8.66       16.42     15.19 o 
  10   8   3      323.66      284.69     19.82 o 
  12   8   3      218.94      226.66     19.62 o 
  14   8   3       15.46        9.98     25.48 o 
  16   8   3      127.31      106.48     26.95 o 
  18   8   3        4.16       13.30     30.29 o 
  20   8   3      139.99      156.22     34.00 o 
  22   8   3      504.97      541.73     44.20 o 
  24   8   3       54.92       85.70     25.93 o 
  26   8   3       53.49       14.17     36.10 o 
 -29   9   3      428.62      441.05     33.81 o 
 -27   9   3      168.67      269.25     83.44 o 
 -25   9   3      257.03      218.67     38.24 o 
 -23   9   3     1060.98     1119.14     50.88 o 
 -21   9   3      763.38      871.32     43.03 o 
 -19   9   3        0.14       -2.22     35.18 o 
 -17   9   3       76.33       63.66     27.27 o 
 -15   9   3      313.98      276.65     29.85 o 
 -13   9   3      558.83      522.28     22.34 o 
 -11   9   3     1056.99     1031.00     39.37 o 
  -9   9   3      440.90      358.88     24.25 o 
  -7   9   3      279.97      257.62     17.80 o 
  -5   9   3       44.50       52.93     13.84 o 
  -3   9   3     1188.15     1285.24     26.34 o 
  -1   9   3       78.87       94.69     14.01 o 
   1   9   3      864.79      905.24     25.05 o 
   3   9   3       52.15       46.40     15.53 o 
   5   9   3        0.43        7.63     14.91 o 
   7   9   3       13.29       13.06     15.83 o 
   9   9   3     1417.52     1420.45     33.58 o 
  11   9   3      453.60      515.30     45.01 o 
  13   9   3      272.13      244.48     21.35 o 
  15   9   3      345.43      330.35     35.05 o 
  17   9   3       17.38       15.59     32.89 o 
  19   9   3        3.65       -4.84     30.67 o 
  21   9   3      180.26      155.70     39.35 o 
  23   9   3        0.60      -10.33     37.20 o 
  25   9   3       54.59       49.42     27.21 o 
 -28  10   3        3.13       31.93     26.53 o 
 -26  10   3      221.41      234.31     40.87 o 
 -24  10   3      482.53      469.93     46.39 o 
 -22  10   3      859.06     1034.05     51.78 o 
 -20  10   3       67.96       63.59     30.70 o 
 -18  10   3      897.36     1029.40     51.16 o 
 -16  10   3      815.82      780.40     38.44 o 
 -14  10   3      332.10      290.89     30.37 o 
 -12  10   3       80.72       76.26     17.60 o 
 -10  10   3     1190.64     1179.16     30.32 o 
  -8  10   3      136.08      100.71     17.22 o 
  -6  10   3      176.61      162.48     18.09 o 
  -4  10   3      112.46       86.59     15.40 o 
  -2  10   3      179.92      111.58     22.74 o 
   0  10   3       31.46       40.31     15.34 o 
   2  10   3      504.64      508.86     22.51 o 
   4  10   3     1343.10     1387.30     32.42 o 
   6  10   3     1068.08     1051.98     30.39 o 
   8  10   3     1300.41     1259.79     33.41 o 
  10  10   3      471.40      467.71     25.47 o 
  12  10   3      450.03      448.96     26.55 o 
  14  10   3       95.51       65.96     27.91 o 
  16  10   3        7.64        6.28     30.28 o 
  18  10   3        0.12        8.85     32.83 o 
  20  10   3       66.79       71.05     37.97 o 
  22  10   3       11.02        9.53     36.32 o 
  24  10   3      789.25      821.54     52.44 o 
 -25  11   3        8.37       32.64     37.73 o 
 -23  11   3      313.18      322.95     43.56 o 
 -21  11   3      895.86      931.32     47.99 o 
 -19  11   3      574.01      631.74     42.95 o 
 -17  11   3       71.74       57.50     28.61 o 
 -15  11   3        2.48       -4.62     28.41 o 
 -13  11   3      135.03      149.30     28.43 o 
 -11  11   3      210.90      173.28     34.23 o 
  -9  11   3        7.61        5.69     16.93 o 
  -7  11   3        2.70       -8.08     17.55 o 
  -5  11   3       14.91        6.46     21.39 o 
  -3  11   3      461.99      400.85     30.61 o 
  -1  11   3      755.36      725.21     35.74 o 
   1  11   3       38.10       40.29     22.84 o 
   3  11   3     1809.37     1867.21     38.18 o 
   5  11   3      167.37      165.07     20.39 o 
   7  11   3     1139.11     1199.98     34.63 o 
   9  11   3       22.81       19.00     20.29 o 
  11  11   3       33.27       41.64     20.49 o 
  13  11   3      419.55      391.57     38.07 o 
  15  11   3       15.05      -10.74     29.38 o 
  17  11   3      160.31      173.06     36.40 o 
  19  11   3        0.27       -2.84     35.80 o 
  21  11   3       14.62       16.80     36.67 o 
 -24  12   3      105.74       98.86     37.50 o 
 -22  12   3       16.12       19.83     34.52 o 
 -20  12   3      172.61      190.90     51.09 o 
 -18  12   3     1038.27     1165.15     51.49 o 
 -16  12   3        7.53       -0.88     32.07 o 
 -14  12   3      896.15      970.25     45.90 o 
 -12  12   3      733.08      767.07     41.15 o 
 -10  12   3       12.48       -7.47     25.25 o 
  -8  12   3      114.78       89.21     28.88 o 
  -6  12   3        7.56        8.72     23.96 o 
  -4  12   3      278.80      282.90     38.31 o 
  -2  12   3      905.57      906.85     43.04 o 
   0  12   3       74.76       68.54     29.35 o 
   2  12   3       71.49       52.18     25.17 o 
   4  12   3      155.01      139.62     28.81 o 
   6  12   3      373.69      366.88     46.08 o 
   8  12   3      513.95      517.71     28.27 o 
  10  12   3      672.93      645.58     30.39 o 
  12  12   3      798.46      823.67     44.31 o 
  14  12   3       36.15       10.49     33.66 o 
  16  12   3        0.14      -17.30     31.99 o 
  18  12   3       20.43       29.74     51.92 o 
 -21  13   3        7.97       53.82     36.07 o 
 -19  13   3       13.54       17.78     35.90 o 
 -17  13   3      496.79      453.51     56.33 o 
 -15  13   3     1463.66     1549.18     55.92 o 
 -13  13   3      880.96      863.22     70.27 o 
 -11  13   3       37.89       11.97     46.13 o 
  -9  13   3        2.50       29.41     44.45 o 
  -7  13   3      231.50      226.01     45.59 o 
  -5  13   3       14.79       25.43     27.23 o 
  -3  13   3      275.12      238.43     30.22 o 
  -1  13   3       38.07       24.57     25.52 o 
   1  13   3      730.61      607.14     40.23 o 
   3  13   3      338.06      316.92     33.49 o 
   5  13   3       67.24       58.03     27.31 o 
   7  13   3      153.29      102.50     28.75 o 
   9  13   3        5.59       51.98     44.82 o 
  11  13   3      128.62      118.78     33.22 o 
  13  13   3      294.63      267.51     38.71 o 
  15  13   3       46.31        8.18     45.08 o 
 -16  14   3      172.43      113.74     53.70 o 
 -14  14   3       84.36       74.56     55.97 o 
 -12  14   3        1.86       18.72     50.62 o 
 -10  14   3      225.32      169.33     49.38 o 
  -8  14   3      202.17      230.01     52.37 o 
  -6  14   3      165.69      140.31     47.56 o 
  -4  14   3       99.53      130.98     46.93 o 
  -2  14   3       34.79       23.52     32.93 o 
   0  14   3       24.42       31.81     27.53 o 
   2  14   3      228.17      222.25     32.65 o 
   4  14   3       62.32       38.61     29.91 o 
   6  14   3      185.57      156.07     55.88 o 
   8  14   3        1.58       13.22     49.58 o 
  10  14   3      179.35      108.21     54.08 o 
  12  14   3       32.65       45.47     57.36 o 
  -9  15   3        0.02       14.98     47.63 o 
  -7  15   3        2.23      -13.91     50.31 o 
  -5  15   3       36.05       30.13     46.26 o 
  -3  15   3      613.69      695.27     64.28 o 
  -1  15   3      668.43      571.06     59.11 o 
   1  15   3        6.33       20.22     31.17 o 
   3  15   3      371.37      281.48     54.84 o 
   5  15   3       52.64       40.14     46.49 o 
 -28   0   4      303.38      286.12     23.89 o 
 -26   0   4      766.25      655.55     27.50 o 
 -24   0   4      577.41      499.88     23.68 o 
 -22   0   4     6319.35     5981.33     59.27 o 
 -20   0   4     2833.57     2887.69     80.62 o 
 -18   0   4       57.13       61.84     11.98 o 
 -16   0   4      853.96     1025.94     21.15 o 
 -14   0   4      344.24      427.93     11.15 o 
 -12   0   4    16841.49    18542.42     92.39 o 
 -10   0   4      556.61      632.22     11.24 o 
  -8   0   4     3355.47     3574.53     35.68 o 
   0   0   4     1210.41     1305.90     19.59 o 
   2   0   4     3792.61     3932.45     32.22 o 
   4   0   4     5275.89     6016.26     63.87 o 
   6   0   4     2717.68     2853.50     21.58 o 
   8   0   4     2058.91     1935.60     20.28 o 
  10   0   4       67.31       37.62      7.69 o 
  12   0   4     8019.12     7718.46     44.14 o 
  14   0   4      114.89      108.43     17.02 o 
  16   0   4     1087.75     1048.49     31.14 o 
  18   0   4       78.52       75.50     19.24 o 
  20   0   4      151.35      170.10     22.88 o 
  22   0   4     1216.05     1318.71     65.94 o 
  24   0   4        2.92        3.80     38.64 o 
  26   0   4       68.31       50.35     36.94 o 
  28   0   4       18.88      -37.56     37.56 o 
 -31   1   4      119.35       69.67     34.61 o 
 -29   1   4       57.65       44.28     22.00 o 
 -27   1   4        0.65        1.61     18.55 o 
 -25   1   4      228.51      240.64     14.47 o 
 -23   1   4       72.84       87.50     11.52 o 
 -21   1   4      110.43      137.02      9.61 o 
 -19   1   4      448.01      394.86     10.90 o 
 -17   1   4      670.48      594.98     11.24 o 
 -15   1   4      180.91      238.71      7.78 o 
 -13   1   4     2878.75     3353.59     19.16 o 
 -11   1   4     6469.91     6854.94     34.73 o 
  -9   1   4      118.85      111.94      4.80 o 
  -7   1   4     1666.57     1569.74     17.76 o 
  -5   1   4      984.07     1171.05     12.45 o 
  -3   1   4    17466.59    18361.48    245.55 o 
  -1   1   4        0.13        4.51      4.38 o 
   1   1   4        0.12        2.96      4.55 o 
   3   1   4      785.17      763.37     10.68 o 
   5   1   4     1113.68     1095.73     13.81 o 
   7   1   4      395.89      556.06     19.16 o 
   9   1   4        0.37       15.04      9.55 o 
  11   1   4      755.94      762.86     13.49 o 
  13   1   4     1191.82     1135.67     17.90 o 
  15   1   4     5372.51     5278.01     34.46 o 
  17   1   4       51.35       65.58     10.15 o 
  19   1   4       90.55       98.71     14.29 o 
  21   1   4      371.76      399.07     24.53 o 
  23   1   4      227.84      245.83     23.13 o 
  25   1   4       23.33        2.57     20.39 o 
  27   1   4      175.97      161.89     32.63 o 
  29   1   4      247.89      201.08     53.43 o 
 -32   2   4       66.16       45.11     39.21 o 
 -30   2   4      595.40      648.99     34.59 o 
 -28   2   4        1.86        7.31     21.92 o 
 -26   2   4     2319.36     2387.32     37.58 o 
 -24   2   4      181.21      129.26     13.08 o 
 -22   2   4     1152.17      955.20     16.80 o 
 -20   2   4        6.32       14.53      7.83 o 
 -18   2   4     1199.62     1192.31     15.37 o 
 -16   2   4       12.48       14.63      6.86 o 
 -14   2   4      511.44      558.82     15.70 o 
 -12   2   4       83.22       83.04      6.95 o 
 -10   2   4     1551.68     1640.22     24.14 o 
  -8   2   4    13875.12    14177.15     96.83 o 
  -6   2   4    61848.41    66872.36    315.05 o 
  -4   2   4    31640.65    34701.02    299.58 o 
  -2   2   4    15239.26    16551.95     76.55 o 
   0   2   4        1.22        7.92      4.05 o 
   2   2   4     1439.63     1265.51     11.55 o 
   4   2   4      718.09     1031.26     12.56 o 
   6   2   4     1112.25     1232.47     15.19 o 
   8   2   4      374.76      332.86     13.89 o 
  10   2   4     1758.21     1822.29     23.75 o 
  12   2   4      452.68      417.32     15.50 o 
  14   2   4      302.06      295.66     12.70 o 
  16   2   4      169.79      147.34     11.87 o 
  18   2   4       15.08       16.97     10.32 o 
  20   2   4        8.32        4.29     12.25 o 
  22   2   4       59.97       62.03     19.32 o 
  24   2   4        0.09       -3.94     21.05 o 
  26   2   4       43.88       46.05     21.32 o 
  28   2   4      125.74      109.17     49.50 o 
  30   2   4      313.01      379.15     58.95 o 
 -35   3   4      271.15      230.22     49.21 o 
 -33   3   4      567.27      525.38     51.46 o 
 -31   3   4     2924.60     2981.12     64.08 o 
 -29   3   4      465.74      458.57     25.16 o 
 -27   3   4      181.73      192.31     19.11 o 
 -25   3   4       73.81       51.82     16.17 o 
 -23   3   4       52.69       61.19     11.97 o 
 -21   3   4        4.18        3.40     10.30 o 
 -19   3   4      741.72      648.99     19.58 o 
 -17   3   4      110.10      129.96     15.99 o 
 -15   3   4      435.75      402.20     19.23 o 
 -13   3   4     1253.99     1275.14     26.48 o 
 -11   3   4     2181.07     2319.60     31.59 o 
  -9   3   4     4028.13     4283.59     35.19 o 
  -7   3   4     8140.65     8942.51     32.69 o 
  -5   3   4        3.50       23.63      4.58 o 
  -3   3   4     2583.34     2665.19     18.53 o 
  -1   3   4     2193.51     2266.47     26.48 o 
   1   3   4      279.20      289.78      5.96 o 
   3   3   4     4716.84     5393.43     36.01 o 
   5   3   4     1254.28     1520.19     15.71 o 
   7   3   4      668.38      789.53     13.08 o 
   9   3   4      818.33      794.59     22.94 o 
  11   3   4      899.28      818.24     18.20 o 
  13   3   4     3180.32     3093.73     33.76 o 
  15   3   4       26.02       19.82     20.23 o 
  17   3   4       49.88       51.24     13.87 o 
  19   3   4      121.69      116.84     16.54 o 
  21   3   4        8.26        9.03     13.71 o 
  23   3   4      435.48      419.31     27.95 o 
  25   3   4       27.66       38.90     22.06 o 
  27   3   4       42.27       26.31     29.61 o 
  29   3   4      320.78      325.25     39.56 o 
 -36   4   4       98.43       74.21     48.17 o 
 -34   4   4       20.98      -13.96     41.13 o 
 -32   4   4      631.83      611.66     42.18 o 
 -30   4   4      254.18      281.05     24.86 o 
 -28   4   4       13.04       20.66     19.41 o 
 -26   4   4      114.69      117.26     19.31 o 
 -24   4   4     1121.58     1072.40     28.19 o 
 -22   4   4      241.74      177.09     17.13 o 
 -20   4   4      402.44      368.93     25.17 o 
 -18   4   4       14.45       54.81     17.61 o 
 -16   4   4       26.11       49.60     15.73 o 
 -14   4   4        3.03       -2.94     14.84 o 
 -12   4   4      101.16      157.40     23.93 o 
 -10   4   4      292.05      316.92     18.25 o 
  -8   4   4    11953.48    13118.71     44.75 o 
  -6   4   4     3898.30     4299.73     20.55 o 
  -4   4   4     5705.77     6523.64     46.36 o 
  -2   4   4        0.49        8.95      6.77 o 
   0   4   4     4595.47     5120.34     74.38 o 
   2   4   4      946.23     1118.24     11.22 o 
   4   4   4     6091.98     6441.73     49.99 o 
   6   4   4     1255.56     1457.55     20.42 o 
   8   4   4     2040.01     2347.96     21.94 o 
  10   4   4     1552.07     1538.19     21.22 o 
  12   4   4     1085.37      909.68     32.00 o 
  14   4   4      650.39      524.93     27.57 o 
  16   4   4      535.51      550.68     32.62 o 
  18   4   4      103.82       89.37     26.07 o 
  20   4   4       41.45       37.61     16.78 o 
  22   4   4       55.40       69.90     15.80 o 
  24   4   4      185.96      237.60     26.35 o 
  26   4   4        4.36        4.22     30.79 o 
  28   4   4        5.18        3.10     30.27 o 
  30   4   4        0.28      -14.47     33.36 o 
 -35   5   4      102.06       98.80     46.20 o 
 -33   5   4      740.66      819.33     34.50 o 
 -31   5   4       93.58       50.78     22.09 o 
 -29   5   4      174.24      133.08     22.74 o 
 -27   5   4      543.80      548.75     26.04 o 
 -25   5   4     2464.37     2415.06     42.49 o 
 -23   5   4      540.56      601.54     32.35 o 
 -21   5   4      178.60      182.94     27.60 o 
 -19   5   4      569.01      492.52     27.00 o 
 -17   5   4      902.93      830.17     30.09 o 
 -15   5   4      103.81      101.73     17.87 o 
 -13   5   4      156.03      141.27     10.21 o 
 -11   5   4      197.54      178.79      8.66 o 
  -9   5   4      413.91      396.70     10.30 o 
  -7   5   4     5750.19     6101.15     25.34 o 
  -5   5   4     8904.43    10205.87     70.99 o 
  -3   5   4     4108.30     4869.79     30.53 o 
  -1   5   4      849.60      897.81     11.99 o 
   1   5   4        1.46       -0.32      8.12 o 
   3   5   4      311.06      346.98      8.67 o 
   5   5   4        0.32        2.13      4.35 o 
   7   5   4      617.57      642.99     24.11 o 
   9   5   4      423.17      372.47     16.57 o 
  11   5   4       42.35       63.83     17.83 o 
  13   5   4      542.93      506.19     40.77 o 
  15   5   4       20.47       11.81     23.18 o 
  17   5   4        5.23       13.19     23.60 o 
  19   5   4       28.49       31.81     25.19 o 
  21   5   4        1.62       -2.38     18.10 o 
  23   5   4      149.15      173.06     19.25 o 
  25   5   4      392.51      397.32     38.82 o 
  27   5   4       51.33       56.09     38.00 o 
  29   5   4       14.83       54.57     34.78 o 
 -34   6   4      409.84      432.23     31.71 o 
 -32   6   4       55.97       40.52     23.15 o 
 -30   6   4       25.53       19.87     22.87 o 
 -28   6   4     2064.76     2124.87     45.02 o 
 -26   6   4       40.41       27.44     19.39 o 
 -24   6   4      473.03      495.05     35.36 o 
 -22   6   4       97.10       77.10     26.85 o 
 -20   6   4      672.82      633.89     32.92 o 
 -18   6   4        4.76        0.11     23.61 o 
 -16   6   4      613.15      607.20     28.24 o 
 -14   6   4     1064.82     1042.03     21.63 o 
 -12   6   4     7545.92     7855.89    105.33 o 
 -10   6   4       93.39       87.35      6.39 o 
  -8   6   4        5.18       10.07      3.67 o 
  -6   6   4      508.19      516.15      9.72 o 
  -4   6   4        1.52       -1.02      6.18 o 
  -2   6   4      775.00      831.41     13.68 o 
   0   6   4      136.90       97.81      9.72 o 
   2   6   4      288.96      339.06     13.11 o 
   4   6   4     1802.06     1919.50     32.61 o 
   6   6   4      234.43      237.80     15.38 o 
   8   6   4        3.81        6.79     12.50 o 
  10   6   4        0.59        0.20     13.39 o 
  12   6   4      743.72      728.75     44.70 o 
  14   6   4       64.40       38.06     21.93 o 
  16   6   4        4.09       21.31     23.83 o 
  18   6   4       74.77       83.99     26.26 o 
  20   6   4       24.79       -3.22     28.56 o 
  22   6   4       11.83       15.06     20.63 o 
  24   6   4      134.12      147.10     34.39 o 
  26   6   4       44.72       -5.20     34.61 o 
  28   6   4      343.48      384.08     42.90 o 
 -33   7   4       79.23       71.80     26.45 o 
 -31   7   4       11.47        7.18     24.52 o 
 -29   7   4      414.44      431.32     30.65 o 
 -27   7   4      163.19      204.73     25.34 o 
 -25   7   4      540.44      598.99     45.13 o 
 -23   7   4      299.66      247.94     32.21 o 
 -21   7   4      377.76      382.26     31.68 o 
 -19   7   4      991.90     1009.67     37.25 o 
 -17   7   4       52.54       57.47     22.23 o 
 -15   7   4     1029.57      861.63     22.49 o 
 -13   7   4     1418.89     1526.40     27.10 o 
 -11   7   4      190.02      161.75     13.30 o 
  -9   7   4      141.82      103.91     12.49 o 
  -7   7   4      813.33      785.80     19.75 o 
  -5   7   4      105.71      109.27      9.30 o 
  -3   7   4       67.02       80.06      8.98 o 
  -1   7   4      763.25      842.69     20.24 o 
   1   7   4      237.54      309.12     17.26 o 
   3   7   4      188.15      206.66     15.00 o 
   5   7   4      783.72      864.63     25.60 o 
   7   7   4       44.35       49.84     13.73 o 
   9   7   4      145.95      169.76     16.35 o 
  11   7   4     1039.27      927.43     27.25 o 
  13   7   4      177.53      169.21     27.64 o 
  15   7   4      495.29      442.57     33.05 o 
  17   7   4        0.01       12.58     25.90 o 
  19   7   4      184.18      209.50     34.33 o 
  21   7   4     1018.32     1055.28     50.47 o 
  23   7   4     1124.72     1146.00     38.51 o 
  25   7   4      242.16      300.25     40.13 o 
  27   7   4       33.19       57.22     35.72 o 
 -32   8   4       12.03        7.82     27.42 o 
 -30   8   4       14.02       -0.42     25.80 o 
 -28   8   4        0.02       -9.28     24.53 o 
 -26   8   4      507.45      555.61     41.13 o 
 -24   8   4     1224.56     1332.49     50.83 o 
 -22   8   4       10.68        2.17     26.47 o 
 -20   8   4      885.91      943.96     41.41 o 
 -18   8   4      305.98      241.40     26.82 o 
 -16   8   4      956.40      926.33     37.09 o 
 -14   8   4     3307.28     3464.34     41.85 o 
 -12   8   4       66.51       63.34     13.13 o 
 -10   8   4      232.08      247.35     16.67 o 
  -8   8   4      256.88      285.16     16.53 o 
  -6   8   4     1058.32     1065.64     23.65 o 
  -4   8   4       10.84       15.02      9.03 o 
  -2   8   4     1166.16     1255.89     30.07 o 
   0   8   4      261.80      315.81     16.63 o 
   2   8   4      958.25     1017.47     24.84 o 
   4   8   4       71.94       77.63     14.70 o 
   6   8   4       16.69       17.08     14.39 o 
   8   8   4        2.51        3.89     15.28 o 
  10   8   4        5.03        8.60     15.53 o 
  12   8   4       86.10      102.30     17.71 o 
  14   8   4      102.63      112.61     28.36 o 
  16   8   4      506.05      477.25     36.56 o 
  18   8   4       60.09       55.44     36.23 o 
  20   8   4      368.36      413.00     40.79 o 
  22   8   4       63.39       89.80     39.22 o 
  24   8   4      285.09      284.09     29.44 o 
  26   8   4        4.32        3.26     38.66 o 
 -31   9   4        2.17       -3.60     26.22 o 
 -29   9   4       49.17       77.63     26.03 o 
 -27   9   4      460.16      468.05     43.42 o 
 -25   9   4      156.61      173.93     34.83 o 
 -23   9   4      120.37      123.88     32.71 o 
 -21   9   4      800.33      906.81     44.61 o 
 -19   9   4        9.98       17.92     25.50 o 
 -17   9   4      366.58      359.26     39.81 o 
 -15   9   4      472.23      467.34     31.45 o 
 -13   9   4      224.02      255.46     17.84 o 
 -11   9   4       32.36       10.80     13.95 o 
  -9   9   4       41.49       45.89     14.80 o 
  -7   9   4     2090.16     2135.35     34.34 o 
  -5   9   4      277.71      277.70     16.49 o 
  -3   9   4      653.52      681.51     20.42 o 
  -1   9   4      285.81      278.41     17.09 o 
   1   9   4        2.65       -3.12     14.56 o 
   3   9   4        9.47        3.71     14.72 o 
   5   9   4     2069.90     2078.91     37.26 o 
   7   9   4      109.24      101.23     17.83 o 
   9   9   4       27.84       19.36     17.69 o 
  11   9   4       64.55       76.76     18.70 o 
  13   9   4      171.41      174.57     29.62 o 
  15   9   4      225.01      177.42     32.01 o 
  17   9   4      842.37      891.49     46.94 o 
  19   9   4       93.52       81.08     32.39 o 
  21   9   4      360.37      410.23     42.42 o 
  23   9   4       33.78       38.47     34.96 o 
 -28  10   4       38.86       32.91     27.02 o 
 -26  10   4      278.52      315.37     44.16 o 
 -24  10   4     1007.20     1054.89     52.10 o 
 -22  10   4      496.34      538.40     50.41 o 
 -20  10   4       64.70      100.39     29.73 o 
 -18  10   4       38.70       32.38     27.14 o 
 -16  10   4        0.03       -6.87     26.44 o 
 -14  10   4       33.33       38.32     24.03 o 
 -12  10   4       65.05       74.72     16.69 o 
 -10  10   4      302.10      287.41     19.75 o 
  -8  10   4       31.36       58.71     16.62 o 
  -6  10   4     1177.72     1312.31     29.65 o 
  -4  10   4     1519.76     1541.96     42.54 o 
  -2  10   4       77.85       98.45     25.62 o 
   0  10   4      897.79      885.34     26.14 o 
   2  10   4     1734.44     1708.43     35.13 o 
   4  10   4       58.37       52.97     17.69 o 
   6  10   4      209.10      183.31     19.94 o 
   8  10   4       48.89       42.87     18.39 o 
  10  10   4      206.17      226.59     22.73 o 
  12  10   4      108.11      132.15     22.17 o 
  14  10   4       63.77       63.65     30.78 o 
  16  10   4       37.39        5.22     29.73 o 
  18  10   4      149.67      160.96     38.34 o 
  20  10   4       16.53       33.73     38.82 o 
  22  10   4       82.49       62.63     37.22 o 
 -27  11   4       49.92       15.98     36.34 o 
 -25  11   4        0.28       -3.79     39.68 o 
 -23  11   4      611.78      614.10     81.10 o 
 -21  11   4       22.01       33.80     34.87 o 
 -19  11   4      112.94       96.86     35.11 o 
 -17  11   4        0.09       -9.05     26.10 o 
 -15  11   4       23.80       31.00     27.39 o 
 -13  11   4      632.35      630.20     35.82 o 
 -11  11   4       27.53       29.03     24.59 o 
  -9  11   4      151.99      133.67     18.73 o 
  -7  11   4      133.27      147.24     23.98 o 
  -5  11   4       43.44       37.09     21.61 o 
  -3  11   4        6.74       -7.01     24.18 o 
  -1  11   4       54.48       63.59     23.33 o 
   1  11   4      330.08      323.61     29.18 o 
   3  11   4       10.58       18.30     18.19 o 
   5  11   4        2.80       13.29     19.21 o 
   7  11   4      596.02      545.23     27.22 o 
   9  11   4      205.14      224.49     22.93 o 
  11  11   4      206.98      248.82     24.54 o 
  13  11   4       91.06       48.20     30.63 o 
  15  11   4       28.06        9.99     35.09 o 
  17  11   4       38.63       20.64     33.74 o 
  19  11   4       51.82       50.92     36.54 o 
  21  11   4       14.84        1.99     36.69 o 
 -24  12   4        8.41      -11.23     35.07 o 
 -22  12   4       60.64       24.75     36.66 o 
 -20  12   4      175.10      176.22     60.78 o 
 -18  12   4       33.61       15.85     31.31 o 
 -16  12   4      242.03      239.81     36.24 o 
 -14  12   4      719.29      781.05     42.88 o 
 -12  12   4        3.83       -8.85     26.66 o 
 -10  12   4       67.66       41.39     42.77 o 
  -8  12   4      102.66      117.53     24.50 o 
  -6  12   4      756.53      788.85     37.46 o 
  -4  12   4       11.62      -11.64     23.79 o 
  -2  12   4     1559.63     1708.51     50.66 o 
   0  12   4      411.27      436.90     41.60 o 
   2  12   4       25.75       46.13     26.17 o 
   4  12   4       40.10       34.38     26.23 o 
   6  12   4      319.97      311.26     25.58 o 
   8  12   4        9.12        2.58     20.54 o 
  10  12   4       90.04       77.05     22.58 o 
  12  12   4        0.01        1.01     33.63 o 
  14  12   4      168.55      104.78     35.19 o 
  16  12   4       83.14       65.22     38.82 o 
  18  12   4      106.48       93.88     37.34 o 
 -21  13   4      232.82      188.70     40.83 o 
 -19  13   4      394.46      358.77     65.42 o 
 -17  13   4       69.79       93.13     35.83 o 
 -15  13   4      487.15      448.06     38.33 o 
 -13  13   4       95.77       97.79     50.02 o 
 -11  13   4      831.02      902.63     71.50 o 
  -9  13   4      385.24      463.27     55.50 o 
  -7  13   4        4.52        3.26     39.80 o 
  -5  13   4        7.82       10.10     26.95 o 
  -3  13   4       10.16        1.45     28.45 o 
  -1  13   4      173.76      150.77     29.27 o 
   1  13   4      973.55     1002.37     66.23 o 
   3  13   4      664.21      632.46     39.47 o 
   5  13   4       44.47       19.14     26.85 o 
   7  13   4       26.01       49.52     27.99 o 
   9  13   4       90.92       80.48     53.57 o 
  11  13   4      340.10      332.88     40.45 o 
  13  13   4       15.07       -8.28     33.12 o 
  15  13   4       58.07       53.92     33.40 o 
 -16  14   4       23.00       16.02     54.15 o 
 -14  14   4       33.50       -4.35     53.87 o 
 -12  14   4      600.74      566.75     67.47 o 
 -10  14   4      472.37      470.98     62.15 o 
  -8  14   4       19.55        5.11     45.23 o 
  -6  14   4       29.21       27.96     40.10 o 
  -4  14   4        1.94        8.98     42.33 o 
  -2  14   4      225.71      206.39     32.27 o 
   0  14   4       18.06       20.15     27.38 o 
   2  14   4       62.84       84.20     31.77 o 
   4  14   4       85.77       76.50     40.83 o 
   6  14   4       20.59        6.65     44.65 o 
   8  14   4      369.10      334.96     63.93 o 
  10  14   4       22.98       51.91     53.49 o 
 -11  15   4       20.48       13.49     49.70 o 
  -9  15   4       16.17        8.51     50.02 o 
  -7  15   4      468.54      456.90     62.92 o 
  -5  15   4       22.60       25.39     46.35 o 
  -3  15   4        0.23       34.90     44.18 o 
  -1  15   4      184.91      170.31     47.50 o 
   1  15   4       34.75       13.10     32.41 o 
   3  15   4      117.21       96.14     51.26 o 
   5  15   4       21.43       37.78     52.53 o 
 -31   1   5      175.84      167.78     36.24 o 
 -29   1   5       45.80       24.08     20.49 o 
 -27   1   5      316.88      324.42     24.11 o 
 -25   1   5       32.13       28.66     11.71 o 
 -23   1   5     3210.79     2869.05     29.70 o 
 -21   1   5      238.69      282.53     10.76 o 
 -19   1   5      322.70      238.73      9.42 o 
 -17   1   5      270.28      257.81      8.54 o 
 -15   1   5     8791.71    10025.46     42.07 o 
 -13   1   5     8477.89     9026.59     34.39 o 
 -11   1   5     5610.02     6131.04     26.90 o 
  -9   1   5     3082.47     3104.31     20.48 o 
  -7   1   5    21633.11    23267.77    446.86 o 
  -5   1   5      287.35      281.60      8.50 o 
  -3   1   5     3912.44     3934.36     28.98 o 
  -1   1   5      137.86      177.98      6.24 o 
   1   1   5     1049.48     1037.19     19.44 o 
   3   1   5      889.57      880.12     21.80 o 
   5   1   5     1154.82     1222.79     15.40 o 
   7   1   5      222.59      241.41      9.88 o 
   9   1   5     4126.18     4323.71     46.39 o 
  11   1   5       11.07        1.56      7.48 o 
  13   1   5     3412.08     3513.91     29.69 o 
  15   1   5      292.69      309.83     12.31 o 
  17   1   5       39.18       28.83     12.76 o 
  19   1   5       25.30       24.39     14.41 o 
  21   1   5      111.32       98.60     20.71 o 
  23   1   5       27.37       23.55     19.63 o 
  25   1   5       31.68       18.84     22.35 o 
  27   1   5      102.52      129.85     31.79 o 
  29   1   5        8.13       -2.70     46.29 o 
 -34   2   5       39.67       37.47     38.07 o 
 -32   2   5        6.74       10.07     34.29 o 
 -30   2   5       50.84       59.81     23.87 o 
 -28   2   5      247.58      256.14     26.25 o 
 -26   2   5       31.84       50.05     15.43 o 
 -24   2   5      557.88      422.67     16.04 o 
 -22   2   5       46.04       54.14      8.86 o 
 -20   2   5      325.37      358.81     10.74 o 
 -18   2   5      889.13      982.09     13.62 o 
 -16   2   5      848.97      868.33     11.70 o 
 -14   2   5     1069.18     1040.21     22.39 o 
 -12   2   5     3836.40     4454.87     39.42 o 
 -10   2   5     2404.85     2664.36     28.98 o 
  -8   2   5       87.95       82.05      6.01 o 
  -6   2   5    59318.43    63420.21    306.57 o 
  -4   2   5    14279.07    14922.86     98.86 o 
  -2   2   5     7838.74     8061.93     59.95 o 
   0   2   5     7968.45     8358.50     74.67 o 
   2   2   5      545.08      503.82      8.68 o 
   4   2   5    13270.10    15174.26     93.14 o 
   6   2   5      582.95      513.08     11.74 o 
   8   2   5      400.26      331.05     11.52 o 
  10   2   5     4396.57     4168.21     32.68 o 
  12   2   5     1844.63     1753.45     28.22 o 
  14   2   5     2679.58     2499.01     26.97 o 
  16   2   5      308.37      360.07     19.35 o 
  18   2   5      588.68      579.74     18.62 o 
  20   2   5      151.45      168.07     24.70 o 
  22   2   5      191.73      225.36     23.29 o 
  24   2   5      276.65      274.10     26.08 o 
  26   2   5      261.47      268.23     27.81 o 
  28   2   5       26.13      -22.90     51.12 o 
  30   2   5       49.25       84.69     55.86 o 
 -35   3   5       15.67       -3.93     39.96 o 
 -33   3   5     1721.18     1947.19     75.53 o 
 -31   3   5       37.10       28.87     25.55 o 
 -29   3   5        1.10        1.78     17.45 o 
 -27   3   5       51.97       47.91     16.87 o 
 -25   3   5      251.25      170.71     17.54 o 
 -23   3   5      372.66      391.13     19.10 o 
 -21   3   5      325.35      273.57     12.90 o 
 -19   3   5      603.58      512.17     17.70 o 
 -17   3   5      254.93      359.67     20.28 o 
 -15   3   5       26.46       42.32     12.53 o 
 -13   3   5     1750.14     1687.29     38.92 o 
 -11   3   5     1113.03     1238.10     14.88 o 
  -9   3   5     5409.57     6084.85     22.09 o 
  -7   3   5     3763.61     4173.19     18.50 o 
  -5   3   5    22598.83    25104.50    171.88 o 
  -3   3   5       88.94       77.07      5.94 o 
  -1   3   5      152.27       76.75      6.38 o 
   1   3   5      304.13      385.21      7.70 o 
   3   3   5      956.94     1014.72     11.76 o 
   5   3   5       54.15      110.77      6.98 o 
   7   3   5     2362.83     2639.94     23.12 o 
   9   3   5      267.06      243.64     14.64 o 
  11   3   5     2433.65     2309.60     40.97 o 
  13   3   5      492.17      436.09     17.10 o 
  15   3   5      620.32      594.65     29.77 o 
  17   3   5      177.35      183.38     16.83 o 
  19   3   5      301.03      276.72     18.93 o 
  21   3   5      228.26      294.16     24.84 o 
  23   3   5        3.70      -14.77     21.49 o 
  25   3   5        2.55        3.84     22.87 o 
  27   3   5      394.99      468.25     41.54 o 
  29   3   5      583.28      600.79     68.05 o 
 -36   4   5      229.55      213.62     49.92 o 
 -34   4   5      316.49      316.33     50.30 o 
 -32   4   5      322.89      345.09     35.68 o 
 -30   4   5      345.45      290.99     23.92 o 
 -28   4   5      569.25      582.67     25.93 o 
 -26   4   5       59.07       33.93     18.80 o 
 -24   4   5       11.88       16.26     15.12 o 
 -22   4   5     1177.49     1046.92     26.46 o 
 -20   4   5        4.81       -2.96     16.48 o 
 -18   4   5       41.67       15.10     17.17 o 
 -16   4   5      453.36      467.20     21.82 o 
 -14   4   5     2804.94     2599.38     39.20 o 
 -12   4   5     3843.72     4039.42     47.28 o 
 -10   4   5    12207.71    12392.65    136.49 o 
  -8   4   5     6001.65     6172.38     37.86 o 
  -6   4   5     2339.91     2818.00     17.87 o 
  -4   4   5     2170.10     2140.57     19.16 o 
  -2   4   5     6614.24     7413.65     33.86 o 
   0   4   5      481.95      500.01     10.34 o 
   2   4   5      100.22      137.59      6.27 o 
   4   4   5     1262.77     1371.15     13.86 o 
   6   4   5     1161.54     1282.60     14.60 o 
   8   4   5     1854.73     1995.03     22.78 o 
  10   4   5       29.54       24.46      9.61 o 
  12   4   5     1190.76     1094.69     33.81 o 
  14   4   5        7.84        6.05     22.59 o 
  16   4   5      246.04      245.10     27.52 o 
  18   4   5      485.98      476.07     22.17 o 
  20   4   5       16.41      -11.11     15.95 o 
  22   4   5      116.85      114.16     23.00 o 
  24   4   5       58.93       42.63     22.96 o 
  26   4   5      247.80      278.67     38.61 o 
  28   4   5       10.88        4.87     35.42 o 
 -35   5   5       42.58       59.79     45.42 o 
 -33   5   5       43.30       65.80     23.40 o 
 -31   5   5      237.91      229.69     24.45 o 
 -29   5   5       55.13       85.48     20.63 o 
 -27   5   5      342.55      328.11     24.29 o 
 -25   5   5     1165.24     1112.76     30.79 o 
 -23   5   5      108.11      100.79     24.09 o 
 -21   5   5        3.28        3.38     18.42 o 
 -19   5   5       69.77       31.13     20.10 o 
 -17   5   5      261.75      235.27     21.31 o 
 -15   5   5      484.65      446.23     22.54 o 
 -13   5   5     1977.37     2175.16     22.32 o 
 -11   5   5     4972.21     5544.65     37.95 o 
  -9   5   5     2532.87     2484.92     25.83 o 
  -7   5   5       11.79        9.50      5.52 o 
  -5   5   5        0.42        1.01      5.70 o 
  -3   5   5      470.75      656.12     13.33 o 
  -1   5   5       95.95      100.03      6.68 o 
   1   5   5     4726.09     5481.82     28.69 o 
   3   5   5     6468.51     6896.42     29.77 o 
   5   5   5        9.86        9.94      6.11 o 
   7   5   5      748.71      726.20     18.87 o 
   9   5   5     2585.28     2506.49     66.79 o 
  11   5   5        0.34       -5.70     21.31 o 
  13   5   5      493.12      496.43     29.53 o 
  15   5   5        2.65       30.96     24.14 o 
  17   5   5       13.61       29.83     25.11 o 
  19   5   5      111.03       92.27     29.29 o 
  21   5   5       60.05       41.44     18.84 o 
  23   5   5      239.63      264.36     28.31 o 
  25   5   5       17.63       23.65     32.79 o 
  27   5   5        5.94       21.68     33.20 o 
 -34   6   5        6.33       -2.43     24.12 o 
 -32   6   5      145.73      133.17     24.32 o 
 -30   6   5        2.19       15.20     21.90 o 
 -28   6   5      450.06      414.84     26.81 o 
 -26   6   5      659.34      626.57     29.27 o 
 -24   6   5       21.67       13.05     26.29 o 
 -22   6   5       41.45       38.11     27.65 o 
 -20   6   5      221.67      241.31     36.19 o 
 -18   6   5      210.76      179.26     23.45 o 
 -16   6   5       19.73        1.65      9.69 o 
 -14   6   5     7127.54     6924.11     41.15 o 
 -12   6   5       42.45       35.03      7.71 o 
 -10   6   5     1171.36     1231.29     17.26 o 
  -8   6   5       13.84       34.95      5.64 o 
  -6   6   5     2005.03     2229.80     19.02 o 
  -4   6   5      651.09      646.87     12.05 o 
  -2   6   5      135.20      129.84      6.13 o 
   0   6   5     2026.66     2236.24     26.34 o 
   2   6   5     2136.11     2101.68     19.67 o 
   4   6   5      373.73      408.93     20.02 o 
   6   6   5      311.95      314.92     15.56 o 
   8   6   5        2.26        6.40     13.04 o 
  10   6   5      587.45      487.94     21.58 o 
  12   6   5      392.04      295.55     30.57 o 
  14   6   5       14.83        4.87     24.37 o 
  16   6   5       12.45       24.54     23.37 o 
  18   6   5        0.10       -9.46     26.79 o 
  20   6   5      449.03      530.86     40.07 o 
  22   6   5        3.15      -18.48     31.42 o 
  24   6   5       58.83       72.43     36.56 o 
  26   6   5        0.30       -7.27     52.36 o 
 -35   7   5       15.38      -12.98     42.15 o 
 -33   7   5       75.70       64.47     25.75 o 
 -31   7   5       12.52       -4.69     24.00 o 
 -29   7   5     1923.91     1939.94     45.86 o 
 -27   7   5      188.11      167.03     23.39 o 
 -25   7   5       98.14       86.08     28.58 o 
 -23   7   5        1.42      -10.28     26.31 o 
 -21   7   5     1190.34     1262.60     43.25 o 
 -19   7   5      323.64      265.27     28.31 o 
 -17   7   5       74.68       71.75     23.25 o 
 -15   7   5      139.47      109.22     12.86 o 
 -13   7   5     2179.72     2140.64     30.64 o 
 -11   7   5     1790.11     1855.37     28.52 o 
  -9   7   5      233.58      227.25     13.76 o 
  -7   7   5     3225.57     3438.62     34.33 o 
  -5   7   5       69.02       65.19      7.76 o 
  -3   7   5      115.38      140.59      8.02 o 
  -1   7   5      618.03      661.32     17.22 o 
   1   7   5      441.86      466.50     16.03 o 
   3   7   5      338.34      296.40     15.30 o 
   5   7   5       27.48       17.48     13.94 o 
   7   7   5       13.02        6.55     14.06 o 
   9   7   5        0.87        3.99     14.29 o 
  11   7   5      338.66      280.30     20.22 o 
  13   7   5      260.97      246.68     34.39 o 
  15   7   5      665.49      623.08     37.29 o 
  17   7   5      233.75      254.73     32.54 o 
  19   7   5     1344.45     1520.76     55.68 o 
  21   7   5        6.34        7.15     31.29 o 
  23   7   5       11.04       11.54     32.25 o 
  25   7   5        1.47       37.35     40.08 o 
 -32   8   5       87.90       61.37     27.56 o 
 -30   8   5       10.21       23.92     25.14 o 
 -28   8   5      514.53      568.10     40.18 o 
 -26   8   5        4.14      -19.41     31.56 o 
 -24   8   5      394.63      383.20     34.92 o 
 -22   8   5      136.78      135.76     31.26 o 
 -20   8   5      852.27      849.31     71.68 o 
 -18   8   5     1047.68     1037.17     39.69 o 
 -16   8   5       11.86        0.59     23.23 o 
 -14   8   5     1018.57      969.03     24.36 o 
 -12   8   5      379.11      338.63     17.04 o 
 -10   8   5      163.03      179.05     15.47 o 
  -8   8   5       22.31       18.25     11.69 o 
  -6   8   5      114.79      111.35     13.71 o 
  -4   8   5        2.86        6.80     10.92 o 
  -2   8   5       62.07       53.78     12.60 o 
   0   8   5        7.21        8.43     12.83 o 
   2   8   5       39.15       36.69     14.03 o 
   4   8   5      274.79      239.27     17.05 o 
   6   8   5      190.55      180.33     18.64 o 
   8   8   5      164.99      176.01     18.69 o 
  10   8   5      128.13      143.29     19.35 o 
  12   8   5      258.67      268.33     31.33 o 
  14   8   5      772.55      792.67     60.89 o 
  16   8   5      151.53      131.08     30.56 o 
  18   8   5        9.58        1.93     30.95 o 
  20   8   5      204.68      254.75     37.95 o 
  22   8   5       15.38        1.81     34.70 o 
  24   8   5        4.42       13.82     36.13 o 
 -31   9   5       24.85       27.15     25.76 o 
 -29   9   5       15.81       29.46     27.51 o 
 -27   9   5       74.65       38.94     35.95 o 
 -25   9   5      298.76      353.00     45.53 o 
 -23   9   5      342.16      424.36     36.04 o 
 -21   9   5      591.10      518.86     40.28 o 
 -19   9   5      995.70     1057.45     43.53 o 
 -17   9   5      223.55      221.21     28.35 o 
 -15   9   5      731.82      664.40     34.53 o 
 -13   9   5      115.02      117.03     15.96 o 
 -11   9   5        5.07       -3.21     13.44 o 
  -9   9   5      912.65      976.20     25.45 o 
  -7   9   5       19.16       19.10     13.84 o 
  -5   9   5      166.88      144.04     22.89 o 
  -3   9   5      595.84      585.23     20.34 o 
  -1   9   5      110.48       96.24     15.05 o 
   1   9   5      106.14      110.36     16.41 o 
   3   9   5        2.41        7.67     15.57 o 
   5   9   5     1647.15     1685.32     34.69 o 
   7   9   5      181.65      181.76     19.63 o 
   9   9   5      105.81      108.51     19.66 o 
  11   9   5        0.01        1.80     17.98 o 
  13   9   5     1064.33     1172.02     47.03 o 
  15   9   5        0.48       -4.82     28.59 o 
  17   9   5       39.85       43.75     33.80 o 
  19   9   5        0.01      -16.76     34.23 o 
  21   9   5      283.65      388.27     45.76 o 
  23   9   5       17.61       35.87     40.87 o 
 -30  10   5        3.79        8.39     27.19 o 
 -28  10   5       15.12        2.33     35.22 o 
 -26  10   5        5.41      -24.00     48.02 o 
 -24  10   5     1018.61     1129.63     52.65 o 
 -22  10   5      316.68      292.83     34.12 o 
 -20  10   5      132.33      154.33     31.67 o 
 -18  10   5       39.38       61.24     27.92 o 
 -16  10   5        3.72       -0.82     26.52 o 
 -14  10   5       58.23       42.80     24.56 o 
 -12  10   5       31.47        8.80     24.25 o 
 -10  10   5      191.84      197.70     18.70 o 
  -8  10   5      736.23      792.53     25.21 o 
  -6  10   5      194.93      173.25     26.69 o 
  -4  10   5       64.45       55.18     20.51 o 
  -2  10   5       63.41       69.16     21.35 o 
   0  10   5       43.16       40.08     15.58 o 
   2  10   5      690.93      697.10     26.20 o 
   4  10   5       67.24       42.88     18.06 o 
   6  10   5     1243.00     1279.71     34.21 o 
   8  10   5     1655.30     1694.87     54.25 o 
  10  10   5      246.66      223.06     23.25 o 
  12  10   5       76.94       77.28     22.25 o 
  14  10   5       27.11       42.76     33.12 o 
  16  10   5       57.24       47.64     31.53 o 
  18  10   5       31.59       34.28     37.44 o 
  20  10   5       40.89       42.14     36.43 o 
  22  10   5        2.96       31.67     54.09 o 
 -27  11   5       44.61       19.08     37.56 o 
 -25  11   5       25.16       19.50     36.96 o 
 -23  11   5       99.77       69.89     35.10 o 
 -21  11   5       57.99       32.59     33.08 o 
 -19  11   5      558.47      489.86     40.58 o 
 -17  11   5      125.31      126.10     29.49 o 
 -15  11   5      328.13      333.81     31.22 o 
 -13  11   5      176.50      197.54     29.51 o 
 -11  11   5      417.13      389.43     29.69 o 
  -9  11   5       17.40        8.45     16.17 o 
  -7  11   5      398.82      393.14     28.75 o 
  -5  11   5      882.99      903.19     37.13 o 
  -3  11   5     2833.44     2971.10     78.34 o 
  -1  11   5     1079.25     1124.21     40.91 o 
   1  11   5     2359.58     2488.67     56.83 o 
   3  11   5      988.61      947.92     31.17 o 
   5  11   5       81.85      103.96     21.12 o 
   7  11   5      444.28      519.95     27.41 o 
   9  11   5      243.04      265.99     29.44 o 
  11  11   5        2.67        4.29     20.79 o 
  13  11   5      792.49      875.46     48.56 o 
  15  11   5       26.77        4.96     36.75 o 
  17  11   5       52.89       25.87     34.97 o 
  19  11   5      276.04      285.69     41.71 o 
 -24  12   5       94.59       80.50     40.85 o 
 -22  12   5        2.44       20.95     34.87 o 
 -20  12   5      211.71      215.91     39.55 o 
 -18  12   5        0.45        3.71     31.02 o 
 -16  12   5       63.14       34.38     29.94 o 
 -14  12   5       42.21       44.09     29.43 o 
 -12  12   5        3.47        9.96     24.54 o 
 -10  12   5       69.50       74.55     42.90 o 
  -8  12   5        0.01        9.97     35.37 o 
  -6  12   5       66.15       76.78     26.37 o 
  -4  12   5       41.50       25.23     23.65 o 
  -2  12   5      384.06      345.26     32.83 o 
   0  12   5      933.16      888.25     40.46 o 
   2  12   5      748.74      700.99     39.47 o 
   4  12   5     1698.09     1718.40     53.05 o 
   6  12   5      135.02      133.47     22.44 o 
   8  12   5        4.59        8.00     20.72 o 
  10  12   5       86.00       76.63     23.27 o 
  12  12   5      182.84      161.46     35.14 o 
  14  12   5      167.80      136.67     38.92 o 
  16  12   5      113.71      113.96     40.05 o 
 -21  13   5        3.46      -19.90     34.64 o 
 -19  13   5      130.45       85.88     34.54 o 
 -17  13   5       69.45      117.27     32.60 o 
 -13  13   5        2.47       -7.41     43.23 o 
 -11  13   5       26.43       39.21     50.84 o 
  -9  13   5       12.63       20.01     45.55 o 
  -7  13   5        2.40      -15.60     44.53 o 
  -5  13   5      400.66      381.17     54.84 o 
  -3  13   5      925.46     1009.62     53.48 o 
  -1  13   5      742.92      773.30     41.27 o 
   1  13   5      116.86      128.39     29.81 o 
   3  13   5       17.11       18.61     25.46 o 
   5  13   5        0.01       27.05     26.68 o 
   7  13   5      245.51      244.27     31.79 o 
   9  13   5      131.90      130.75     52.41 o 
  11  13   5       54.77       10.95     33.36 o 
  13  13   5       50.48       70.17     56.65 o 
 -18  14   5       42.70       16.24     56.29 o 
 -16  14   5       15.76      -15.50     51.19 o 
 -14  14   5      332.28      327.48     59.54 o 
 -12  14   5      103.22      132.06     56.87 o 
 -10  14   5       20.97       14.35     48.79 o 
  -8  14   5      120.29       50.63     44.97 o 
  -6  14   5       14.72       18.57     39.48 o 
  -2  14   5       48.03       27.81     28.84 o 
   0  14   5      128.18      102.79     29.78 o 
   2  14   5        1.60      -13.84     29.11 o 
   4  14   5      192.58      149.61     29.78 o 
   6  14   5       37.68       13.17     30.37 o 
   8  14   5      203.30      155.08     56.80 o 
  10  14   5      201.95      211.37     62.11 o 
 -11  15   5       16.89       16.79     47.46 o 
  -9  15   5      591.64      622.86     73.13 o 
  -7  15   5      318.52      256.64     55.88 o 
  -5  15   5       26.69       38.89     48.09 o 
  -3  15   5      255.08      197.94     47.61 o 
  -1  15   5       31.75      -11.16     40.38 o 
   1  15   5       18.79       13.24     42.74 o 
   3  15   5       38.43       42.75     53.64 o 
 -30   0   6        0.01        8.99     27.28 o 
 -28   0   6      346.27      395.94     24.59 o 
 -26   0   6     3482.21     3091.78     46.78 o 
 -24   0   6      926.48      727.04     24.59 o 
 -22   0   6     1223.18     1169.65     26.96 o 
 -20   0   6       37.38       58.01     11.91 o 
 -18   0   6      655.52      720.12     18.98 o 
 -16   0   6      135.29      138.56     10.61 o 
 -14   0   6       54.67       53.67      8.59 o 
 -12   0   6      747.54      757.51     13.82 o 
 -10   0   6     9634.99    10076.72     50.27 o 
  -8   0   6    13857.68    13638.04    201.71 o 
  -6   0   6        6.34        4.97      5.93 o 
  -4   0   6    12486.34    12816.35     51.24 o 
  -2   0   6     1032.76     1110.41     18.62 o 
   0   0   6      423.67      347.70     13.67 o 
   2   0   6     1483.73     1691.12     26.20 o 
   4   0   6     5545.17     5348.56     48.18 o 
   6   0   6     4650.51     4499.86     43.58 o 
   8   0   6       94.26       69.24      7.40 o 
  10   0   6     9160.60     8572.37    211.98 o 
  12   0   6     2082.17     2146.31     35.07 o 
  14   0   6     2648.50     2489.41     68.58 o 
  16   0   6      121.71      140.64     21.06 o 
  18   0   6       38.41       24.79     20.31 o 
  20   0   6      280.59      272.97     27.45 o 
  22   0   6      140.34      199.57     28.09 o 
  24   0   6     2185.78     2319.68     87.82 o 
  26   0   6      875.37      972.36     65.56 o 
  28   0   6        6.33       33.70     41.26 o 
 -31   1   6       13.59       25.49     31.76 o 
 -29   1   6      162.16      167.79     23.43 o 
 -27   1   6      361.29      302.87     17.84 o 
 -25   1   6       28.20       42.73     11.31 o 
 -23   1   6      978.85      793.11     17.30 o 
 -21   1   6      146.08       96.69      8.56 o 
 -19   1   6      162.82      120.24      7.66 o 
 -17   1   6     5547.91     6451.74     30.92 o 
 -15   1   6       23.40       14.17      5.27 o 
 -13   1   6      309.25      389.31      8.25 o 
 -11   1   6      614.51      573.69     11.12 o 
  -9   1   6        8.65        6.61      5.83 o 
  -7   1   6     3691.63     3974.43     78.80 o 
  -5   1   6     3692.52     4062.22     29.23 o 
  -3   1   6     9313.13    10042.00     94.72 o 
  -1   1   6     2279.52     2302.26     18.69 o 
   1   1   6     3859.94     4181.45     30.08 o 
   3   1   6      797.20      724.09     14.15 o 
   5   1   6     4946.06     5364.06     40.33 o 
   7   1   6      353.11      364.66     11.76 o 
   9   1   6     1282.36     1277.95     19.73 o 
  11   1   6    18139.10    17349.05     90.10 o 
  13   1   6      754.29      672.73     15.59 o 
  15   1   6      784.15      763.44     16.06 o 
  17   1   6        9.12        1.12     13.51 o 
  19   1   6      237.09      206.21     18.12 o 
  21   1   6      773.51      837.93     30.86 o 
  23   1   6      700.69      782.45     31.97 o 
  25   1   6       28.01        3.18     29.52 o 
  27   1   6       40.21       42.64     30.17 o 
  29   1   6      193.86      147.08     51.34 o 
 -34   2   6        4.03      -21.54     40.36 o 
 -32   2   6      727.11      745.25     50.39 o 
 -30   2   6       78.92       76.76     23.51 o 
 -28   2   6      586.72      597.67     30.46 o 
 -26   2   6      108.21       97.80     15.41 o 
 -24   2   6       48.36       29.00      8.86 o 
 -22   2   6       40.96       22.86      7.80 o 
 -20   2   6        0.06        0.82      6.83 o 
 -18   2   6     1714.12     1650.72     16.35 o 
 -16   2   6     2736.39     2822.24     22.10 o 
 -14   2   6     6818.12     7110.97     37.00 o 
 -12   2   6     1113.07     1215.42     30.27 o 
 -10   2   6     8370.87     8911.10    144.21 o 
  -8   2   6     9676.76    11043.65     43.18 o 
  -6   2   6     1305.34     1084.45     10.73 o 
  -4   2   6     2470.60     2612.07     26.35 o 
  -2   2   6      534.63      580.30      9.31 o 
   0   2   6      147.00      186.34      6.63 o 
   2   2   6    20389.68    22371.47    142.54 o 
   4   2   6     4991.76     5493.32     39.76 o 
   6   2   6     1800.59     1773.42     20.01 o 
   8   2   6      431.65      373.13     12.46 o 
  10   2   6     4261.62     4111.86     34.19 o 
  12   2   6       26.86       40.56     12.37 o 
  14   2   6      263.58      268.37     12.84 o 
  16   2   6      469.63      437.87     15.72 o 
  18   2   6       52.46       61.92     17.55 o 
  20   2   6     1442.27     1566.95     38.48 o 
  22   2   6      601.23      597.62     30.01 o 
  24   2   6       13.91       41.07     23.45 o 
  26   2   6       47.41       43.27     23.62 o 
  28   2   6      508.60      447.55     64.65 o 
 -35   3   6      477.16      464.82     53.61 o 
 -33   3   6      133.15      194.88     43.64 o 
 -31   3   6       47.69       85.30     26.89 o 
 -29   3   6        0.32       -9.52     17.42 o 
 -27   3   6        0.72       -1.66     15.36 o 
 -25   3   6        4.95        3.16     15.22 o 
 -23   3   6      842.77      729.66     22.37 o 
 -21   3   6      215.16      224.78     11.73 o 
 -19   3   6      130.19      105.64      9.30 o 
 -17   3   6      103.96      101.96     14.27 o 
 -15   3   6     1854.95     2105.78     32.75 o 
 -13   3   6     1183.58     1130.79     23.58 o 
 -11   3   6     1726.73     1787.50     19.90 o 
  -9   3   6    17698.04    18501.18     70.34 o 
  -7   3   6        6.72       15.99      4.76 o 
  -5   3   6      236.60      227.22      7.90 o 
  -3   3   6     2531.56     2656.59     23.10 o 
  -1   3   6       47.37       36.75      5.30 o 
   1   3   6      913.42      940.68     11.81 o 
   3   3   6     1078.15     1327.92     16.34 o 
   5   3   6      667.61      768.35     12.22 o 
   7   3   6        0.22        4.74      7.95 o 
   9   3   6      749.99      689.18     15.87 o 
  11   3   6     1884.13     1849.38     42.31 o 
  13   3   6     1816.97     1770.12     53.00 o 
  15   3   6     2241.62     2123.61     47.94 o 
  17   3   6      784.53      810.72     24.48 o 
  19   3   6      411.47      418.06     32.36 o 
  21   3   6       79.51       81.73     20.88 o 
  23   3   6        2.43       11.03     22.17 o 
  25   3   6       80.20       52.20     24.12 o 
  27   3   6       72.77       55.49     33.54 o 
  29   3   6        7.82       17.09     53.31 o 
 -36   4   6       82.57       30.94     40.86 o 
 -34   4   6      394.63      411.66     50.22 o 
 -32   4   6       44.08       43.17     21.47 o 
 -30   4   6       96.96       82.49     19.96 o 
 -28   4   6       86.66       64.42     19.19 o 
 -26   4   6       43.24       53.45     16.70 o 
 -24   4   6       16.09       18.41     15.21 o 
 -22   4   6      437.78      356.16     18.89 o 
 -20   4   6      150.84       85.25     19.65 o 
 -18   4   6      585.96      543.96     23.88 o 
 -16   4   6      191.85      244.19     18.00 o 
 -14   4   6     2410.69     2224.56     35.92 o 
 -12   4   6      472.67      569.00      8.06 o 
 -10   4   6     3569.58     3993.93     31.31 o 
  -8   4   6     3044.64     3656.55     27.39 o 
  -6   4   6    11245.88    12905.62     68.65 o 
  -4   4   6      228.93      266.40      9.45 o 
  -2   4   6      733.86      966.22     14.64 o 
   0   4   6     2600.84     2749.24     28.23 o 
   2   4   6     1585.61     1922.13     16.40 o 
   4   4   6        0.61        7.25      5.91 o 
   6   4   6     7486.41     7667.35     72.08 o 
   8   4   6     1720.05     1778.48     23.00 o 
  10   4   6        6.65        5.59     10.98 o 
  12   4   6      790.87      692.08     30.42 o 
  14   4   6       80.22       60.54     23.72 o 
  16   4   6      753.23      784.60     39.96 o 
  18   4   6        3.80        7.16     15.02 o 
  20   4   6       21.91       14.43     28.55 o 
  22   4   6       17.87       24.67     22.54 o 
  24   4   6       28.79       26.39     23.13 o 
  26   4   6      256.57      255.01     43.34 o 
  28   4   6       90.06       27.88     37.79 o 
 -37   5   6        7.81        1.23     41.99 o 
 -35   5   6        1.77        9.75     42.22 o 
 -33   5   6      267.07      317.54     26.45 o 
 -31   5   6      788.34      770.34     31.83 o 
 -29   5   6       86.45       89.77     21.85 o 
 -27   5   6       11.72        5.41     17.57 o 
 -25   5   6        8.41       13.37     16.84 o 
 -23   5   6      107.47      107.62     22.37 o 
 -21   5   6      183.34      150.37     23.46 o 
 -19   5   6        8.56       -8.10     18.90 o 
 -17   5   6      246.47      249.98     21.93 o 
 -15   5   6       13.58        9.13      8.28 o 
 -13   5   6       37.76       12.59      7.06 o 
 -11   5   6       40.77       44.04      7.23 o 
  -9   5   6      588.24      527.66      9.70 o 
  -7   5   6    16007.17    18134.97    132.47 o 
  -5   5   6     1003.60     1121.21     16.21 o 
  -3   5   6     2709.10     2903.67     33.87 o 
  -1   5   6       13.45       37.19      6.37 o 
   1   5   6      464.61      554.29      9.79 o 
   3   5   6      823.13      687.97     11.05 o 
   5   5   6     5108.15     5148.25     52.38 o 
   7   5   6     1655.21     1650.10     27.08 o 
   9   5   6     4680.48     4381.99     54.36 o 
  11   5   6      728.02      707.75     30.62 o 
  13   5   6      250.74      258.44     26.48 o 
  15   5   6     1031.24      998.80     50.80 o 
  17   5   6        0.17      -20.66     25.04 o 
  19   5   6      114.12      116.99     20.00 o 
  21   5   6      439.69      491.48     41.80 o 
  23   5   6       29.67        9.15     25.28 o 
  25   5   6      107.17       99.50     36.03 o 
  27   5   6      436.87      573.79     46.96 o 
 -36   6   6        1.15      -17.91     49.43 o 
 -34   6   6       25.80       28.47     23.49 o 
 -32   6   6        1.91       11.75     23.22 o 
 -30   6   6      552.21      612.53     31.80 o 
 -28   6   6      431.87      391.56     26.63 o 
 -26   6   6      779.07      831.86     29.55 o 
 -24   6   6        8.34       -1.44     24.60 o 
 -22   6   6       52.61       32.91     23.81 o 
 -20   6   6       50.07       44.17     22.30 o 
 -18   6   6      264.87      224.17     25.13 o 
 -16   6   6     3658.78     3263.48     29.88 o 
 -14   6   6     4259.12     4382.48     32.89 o 
 -12   6   6     1212.60     1259.33     18.28 o 
 -10   6   6     2551.49     2682.05     25.23 o 
  -8   6   6        7.48        4.08      6.02 o 
  -6   6   6      261.22      285.67      9.36 o 
  -4   6   6       74.49       49.17      7.41 o 
  -2   6   6     1829.14     1889.24     19.24 o 
   0   6   6       63.30       46.31      4.78 o 
   2   6   6      141.36      181.24      9.04 o 
   4   6   6     1594.93     1531.22     25.58 o 
   6   6   6       73.44       66.89     13.23 o 
   8   6   6     1207.70     1106.95     27.04 o 
  10   6   6      415.40      340.59     52.87 o 
  12   6   6       22.87       26.32     24.81 o 
  14   6   6       64.43       79.49     27.88 o 
  16   6   6      175.43      175.12     28.13 o 
  18   6   6      606.77      650.55     41.80 o 
  20   6   6      130.54      121.29     32.96 o 
  22   6   6       13.34       10.98     33.91 o 
  24   6   6       86.74       95.04     36.73 o 
  26   6   6      166.55      143.61     35.36 o 
 -35   7   6      263.86      247.16     30.51 o 
 -33   7   6       88.44       69.53     24.94 o 
 -31   7   6      114.27      109.97     25.88 o 
 -29   7   6       28.85       37.76     22.50 o 
 -27   7   6     1193.06     1256.63     37.56 o 
 -25   7   6     2329.61     2496.42     59.88 o 
 -23   7   6       79.26       51.23     26.09 o 
 -21   7   6        0.09        9.40     23.66 o 
 -19   7   6       78.93       76.25     22.52 o 
 -17   7   6       53.09       38.17     20.55 o 
 -15   7   6     1629.56     1596.62     26.76 o 
 -13   7   6     1952.26     1874.92     28.46 o 
 -11   7   6        0.94       -1.44     10.57 o 
  -9   7   6        2.72        3.10      7.77 o 
  -7   7   6      362.00      383.81     10.65 o 
  -5   7   6       69.40       61.50      9.30 o 
  -3   7   6       74.58       75.51     10.20 o 
  -1   7   6      117.37       95.57     12.05 o 
   1   7   6      140.23      107.40     12.43 o 
   3   7   6       35.62       35.78     12.53 o 
   5   7   6     2854.87     2765.10     38.61 o 
   7   7   6      164.75      123.30     16.94 o 
   9   7   6      197.87      174.08     18.38 o 
  11   7   6      298.98      264.92     29.66 o 
  13   7   6     1057.28     1141.92     43.24 o 
  15   7   6      710.31      686.93     40.07 o 
  17   7   6      285.45      255.45     33.31 o 
  19   7   6      240.30      245.70     37.36 o 
  21   7   6       96.38       93.90     36.40 o 
  23   7   6      184.82      238.68     62.03 o 
  25   7   6       32.96       30.58     35.21 o 
 -34   8   6      113.17      136.66     27.82 o 
 -32   8   6      739.51      736.93     37.18 o 
 -30   8   6      214.15      228.84     27.21 o 
 -28   8   6        6.07        6.82     23.74 o 
 -26   8   6      873.10      979.19     47.17 o 
 -24   8   6      978.13     1032.59     43.90 o 
 -22   8   6       79.65      125.06     29.89 o 
 -20   8   6      278.77      312.92     29.59 o 
 -18   8   6      575.25      592.70     34.73 o 
 -16   8   6      285.76      274.81     26.10 o 
 -14   8   6     1388.60     1376.81     27.41 o 
 -12   8   6      318.50      295.24     22.93 o 
 -10   8   6      973.06      994.10     23.50 o 
  -8   8   6       99.23      104.79     13.87 o 
  -6   8   6     3724.98     3920.18     38.42 o 
  -4   8   6      585.32      575.14     16.31 o 
  -2   8   6      146.24      132.61     12.72 o 
   0   8   6     2834.94     2763.12     38.02 o 
   2   8   6      729.11      772.00     23.96 o 
   4   8   6       54.61       44.56     15.39 o 
   6   8   6      646.04      687.44     25.26 o 
   8   8   6      200.40      172.80     19.68 o 
  10   8   6      150.03      132.94     18.93 o 
  12   8   6       72.47       67.98     28.45 o 
  14   8   6      121.24       79.24     29.87 o 
  16   8   6      925.37     1031.82     60.69 o 
  18   8   6      205.35      213.53     34.71 o 
  20   8   6      397.90      431.24     44.25 o 
  22   8   6        4.63       -9.16     38.66 o 
  24   8   6        7.54       22.04     37.56 o 
 -31   9   6      208.82      210.10     29.34 o 
 -29   9   6       88.70       52.16     24.75 o 
 -27   9   6        3.00       -5.39     32.62 o 
 -25   9   6       52.66       75.20     29.72 o 
 -23   9   6        0.92       -6.10     29.43 o 
 -21   9   6       13.50        1.01     27.49 o 
 -19   9   6      118.10      134.34     29.66 o 
 -17   9   6       10.46       -1.12     25.11 o 
 -15   9   6       62.50       56.52     24.33 o 
 -13   9   6      461.56      473.23     28.65 o 
 -11   9   6      227.89      250.25     17.51 o 
  -9   9   6        4.25       -3.59     13.68 o 
  -7   9   6     2567.11     2572.46     48.42 o 
  -5   9   6      307.97      267.22     23.41 o 
  -3   9   6      115.01      107.35     14.64 o 
  -1   9   6       94.18       76.00     15.51 o 
   1   9   6      872.17      897.54     26.69 o 
   3   9   6     2227.42     2272.18     39.10 o 
   5   9   6     1465.69     1411.63     42.95 o 
   7   9   6      652.61      661.14     27.19 o 
   9   9   6      153.57      108.66     19.39 o 
  11   9   6      303.42      295.09     24.42 o 
  13   9   6       73.35       75.25     29.58 o 
  15   9   6        6.95       28.59     30.84 o 
  17   9   6      400.59      307.13     38.59 o 
  19   9   6     2427.58     2562.70     73.95 o 
  21   9   6      158.15      206.82     41.33 o 
  23   9   6       73.10       32.95     35.89 o 
 -30  10   6        5.27       -4.34     30.58 o 
 -28  10   6      208.17      243.33     40.35 o 
 -26  10   6       60.36       72.62     37.50 o 
 -24  10   6       78.54       76.93     30.84 o 
 -22  10   6      203.27      203.05     34.29 o 
 -20  10   6       53.61       38.80     27.68 o 
 -18  10   6        0.61       -0.71     27.10 o 
 -16  10   6      367.75      392.58     43.44 o 
 -14  10   6      205.83      220.85     27.91 o 
 -12  10   6      994.32     1021.05     37.28 o 
 -10  10   6      782.50      809.83     25.59 o 
  -8  10   6      211.64      182.50     23.18 o 
  -6  10   6     4987.96     4973.27    166.92 o 
  -4  10   6      109.30      110.37     21.72 o 
  -2  10   6      682.15      613.40     56.69 o 
   0  10   6        0.29       -6.05     15.77 o 
   2  10   6       38.87       31.99     18.09 o 
   4  10   6     2419.42     2497.34     43.74 o 
   6  10   6      710.86      751.65     29.31 o 
   8  10   6       28.47       43.89     19.96 o 
  10  10   6       38.88       60.40     19.95 o 
  12  10   6      238.50      272.55     36.15 o 
  14  10   6       45.21       16.64     33.43 o 
  16  10   6        0.00        6.62     30.77 o 
  18  10   6      472.46      486.98     49.07 o 
  20  10   6        0.08       -3.76     51.40 o 
 -27  11   6        5.89       30.54     35.30 o 
 -25  11   6       16.08       -4.67     37.05 o 
 -23  11   6       13.33       -5.43     33.17 o 
 -21  11   6       38.94       52.25     30.85 o 
 -19  11   6      172.58      165.61     34.87 o 
 -17  11   6     1200.20     1219.19     50.63 o 
 -15  11   6      439.53      427.04     34.57 o 
 -13  11   6       11.51        6.52     24.92 o 
 -11  11   6       86.63       67.73     24.27 o 
  -9  11   6      462.22      460.87     28.92 o 
  -7  11   6      267.09      251.03     26.95 o 
  -5  11   6       72.77       61.33     24.28 o 
  -3  11   6      541.25      543.77     49.86 o 
  -1  11   6       56.82       43.85     24.74 o 
   1  11   6      230.37      204.27     21.82 o 
   3  11   6      641.54      652.91     28.58 o 
   5  11   6       27.60       31.48     19.50 o 
   7  11   6      117.03      111.68     22.71 o 
   9  11   6      108.89      146.63     23.42 o 
  11  11   6       60.07       71.10     23.91 o 
  13  11   6      157.11      181.78     35.63 o 
  15  11   6       97.18       43.76     38.44 o 
  17  11   6       48.88       39.93     36.87 o 
  19  11   6       79.26      143.25     40.88 o 
 -26  12   6        0.03       -8.20     36.91 o 
 -24  12   6      244.97      271.57     38.33 o 
 -22  12   6      328.75      364.33     41.31 o 
 -20  12   6       98.83      102.49     34.36 o 
 -18  12   6      150.58      159.11     33.61 o 
 -16  12   6      237.46      222.44     33.86 o 
 -14  12   6        0.00      -17.47     28.10 o 
 -12  12   6      271.86      266.23     47.73 o 
 -10  12   6      141.70      138.04     39.92 o 
  -8  12   6        1.14       -1.30     40.20 o 
  -6  12   6      631.63      685.69     35.15 o 
  -4  12   6      240.20      222.85     29.59 o 
  -2  12   6     3007.43     3185.28     71.13 o 
   0  12   6     2866.22     3242.04    120.70 o 
   2  12   6      248.42      233.65     31.58 o 
   4  12   6     1106.14     1135.67     46.01 o 
   6  12   6       13.81        3.77     21.18 o 
   8  12   6        9.55        3.03     21.73 o 
  10  12   6       37.31       44.03     22.92 o 
  12  12   6        9.93       34.81     33.00 o 
  14  12   6       41.75       19.37     35.98 o 
  16  12   6       69.57       57.10     36.87 o 
 -23  13   6        0.30       27.37     48.86 o 
 -21  13   6       10.85       18.46     32.60 o 
 -19  13   6       79.37       57.66     31.19 o 
 -17  13   6        5.64       -5.14     32.64 o 
 -15  13   6      160.13      156.84     54.72 o 
 -13  13   6        0.00      -42.39     42.39 o 
 -11  13   6       55.75       45.19     49.42 o 
  -9  13   6        6.53       -5.69     44.03 o 
  -7  13   6      326.03      257.26     49.79 o 
  -5  13   6      505.26      554.53     50.85 o 
  -3  13   6     1106.83     1125.56     46.76 o 
  -1  13   6      495.43      527.15     38.31 o 
   1  13   6       10.68       22.92     27.05 o 
   3  13   6      121.27       98.83     28.70 o 
   5  13   6      394.87      387.09     35.28 o 
   7  13   6       18.28        3.56     28.54 o 
   9  13   6        9.01       21.76     41.66 o 
  11  13   6       25.05       32.66     32.97 o 
  13  13   6      278.14      230.51     39.19 o 
 -18  14   6        7.15       48.17     55.22 o 
 -16  14   6       30.99       36.06     47.12 o 
 -14  14   6       13.75       -5.10     48.18 o 
 -12  14   6       56.18       85.00     51.60 o 
 -10  14   6      153.15      170.05     49.73 o 
  -8  14   6      226.28      200.43     48.63 o 
  -6  14   6      152.74      151.71     47.19 o 
  -4  14   6      176.50      161.96     48.55 o 
  -2  14   6        1.15        0.93     28.48 o 
   0  14   6       65.26       80.11     38.10 o 
   2  14   6      126.84       88.96     30.59 o 
   4  14   6       82.58       91.89     31.95 o 
   6  14   6      291.39      227.11     33.88 o 
   8  14   6       18.31        4.73     46.65 o 
 -11  15   6       34.25       82.54     46.94 o 
  -9  15   6      260.52      337.78     61.71 o 
  -7  15   6       48.33       60.67     51.65 o 
  -5  15   6       88.39       43.29     43.81 o 
  -3  15   6        3.76       -5.60     40.20 o 
  -1  15   6        9.76       25.35     41.88 o 
   1  15   6      193.95      170.55     46.60 o 
 -33   1   7      133.46      103.90     35.85 o 
 -31   1   7       24.98       31.60     29.96 o 
 -29   1   7       77.16       65.58     19.94 o 
 -27   1   7      773.07      821.99     22.98 o 
 -25   1   7       80.22       68.11     10.76 o 
 -23   1   7     1324.68     1365.75     20.33 o 
 -21   1   7      468.57      437.14     11.17 o 
 -19   1   7      429.13      482.08     10.54 o 
 -17   1   7    13313.50    14665.20     42.65 o 
 -15   1   7     1684.05     1551.18     14.97 o 
 -13   1   7     3521.80     3929.03     19.64 o 
 -11   1   7     1399.08     1287.27     29.59 o 
  -9   1   7     1241.75     1627.86     37.05 o 
  -7   1   7    10349.46    11069.31     98.96 o 
  -5   1   7    16407.23    16992.18    125.50 o 
  -3   1   7     4576.58     4810.74     30.47 o 
  -1   1   7     3298.50     3960.84     29.67 o 
   1   1   7        0.26       -0.01      7.41 o 
   3   1   7     9631.26    11175.28     81.68 o 
   5   1   7      166.10      284.03     13.30 o 
   7   1   7     1450.28     1472.73     20.34 o 
   9   1   7      427.81      451.02     11.45 o 
  11   1   7     5390.43     5155.62     34.48 o 
  13   1   7      664.75      646.35     15.88 o 
  15   1   7      148.67      142.64     15.13 o 
  17   1   7      694.06      697.48     22.19 o 
  19   1   7      975.54     1001.18     27.35 o 
  21   1   7       91.80       53.06     21.47 o 
  23   1   7      587.66      549.55     30.74 o 
  25   1   7        6.84      -12.29     29.46 o 
  27   1   7       78.29       84.46     34.11 o 
 -34   2   7      832.02      832.42     55.79 o 
 -32   2   7      127.56      113.76     36.24 o 
 -30   2   7        3.53        5.51     20.90 o 
 -28   2   7      182.92      148.46     23.11 o 
 -26   2   7      545.71      476.29     19.98 o 
 -24   2   7      116.05      134.48     11.67 o 
 -22   2   7       78.75       64.61      9.46 o 
 -20   2   7      807.20      775.49     14.99 o 
 -18   2   7       54.59       52.40      7.59 o 
 -16   2   7      155.75      206.25      7.77 o 
 -14   2   7      540.79      571.17      8.78 o 
 -12   2   7      176.71      173.54     14.06 o 
 -10   2   7      804.41      953.56     13.07 o 
  -8   2   7      908.43      972.24     15.48 o 
  -6   2   7        1.94       15.33      5.05 o 
  -4   2   7    15061.56    16596.39     58.99 o 
  -2   2   7     5808.91     6053.76     24.76 o 
   0   2   7     3615.25     4306.47     39.02 o 
   2   2   7     7712.92     8816.71     64.20 o 
   4   2   7     5389.86     6275.12     34.89 o 
   6   2   7       28.08       11.33      8.33 o 
   8   2   7       88.88       65.87     10.19 o 
  10   2   7     1046.40      973.76     19.72 o 
  12   2   7        4.09        3.69     12.44 o 
  14   2   7       91.47       68.33     10.65 o 
  16   2   7        8.24        5.64     15.88 o 
  18   2   7      127.75      185.48     21.93 o 
  20   2   7      268.39      317.48     25.12 o 
  22   2   7        0.29       -2.64     22.37 o 
  24   2   7       21.11       39.12     23.27 o 
  26   2   7        0.54      -22.00     31.19 o 
  28   2   7        0.10      -30.08     54.02 o 
 -37   3   7      370.39      322.61     49.23 o 
 -35   3   7      244.42      224.97     46.04 o 
 -33   3   7       25.44       -9.58     38.77 o 
 -31   3   7      134.03      108.54     25.85 o 
 -29   3   7        1.11       -4.43     16.93 o 
 -27   3   7      249.46      254.80     19.31 o 
 -25   3   7      264.68      248.10     17.92 o 
 -23   3   7     1685.92     1551.55     31.01 o 
 -21   3   7     2357.78     2537.89     33.42 o 
 -19   3   7      158.72      161.80      9.40 o 
 -17   3   7       83.13       66.30     13.38 o 
 -15   3   7      189.32      177.70     15.15 o 
 -13   3   7        6.38       27.91      6.22 o 
 -11   3   7      858.93      779.60     12.58 o 
  -9   3   7     1325.80     1427.96     13.16 o 
  -7   3   7    31448.16    35616.87    157.14 o 
  -5   3   7     7432.75     8190.92     40.59 o 
  -3   3   7       14.22       18.08      6.39 o 
  -1   3   7      356.71      376.11      8.41 o 
   1   3   7        5.16       17.87      5.91 o 
   3   3   7      438.15      440.68     10.01 o 
   5   3   7      564.14      580.77     13.47 o 
   7   3   7     4980.59     4919.06     59.64 o 
   9   3   7     3659.03     3576.84     35.65 o 
  11   3   7      104.14      110.05     13.80 o 
  13   3   7      946.59      965.67     25.85 o 
  15   3   7       23.26       19.52     13.76 o 
  17   3   7      699.87      636.22     36.70 o 
  19   3   7      426.16      391.31     26.72 o 
  21   3   7       26.81        9.46     21.19 o 
  23   3   7        8.73        1.18     23.18 o 
  25   3   7      236.54      243.26     30.15 o 
  27   3   7     1222.27     1339.86     84.50 o 
 -38   4   7        1.24      -28.82     45.38 o 
 -36   4   7       27.94       51.89     40.67 o 
 -34   4   7       17.79      -32.97     38.12 o 
 -32   4   7       80.47       79.42     21.66 o 
 -30   4   7      465.08      538.66     35.37 o 
 -28   4   7      546.58      612.44     24.94 o 
 -26   4   7       99.63       99.19     17.31 o 
 -24   4   7       31.16       26.99     14.27 o 
 -22   4   7     1553.90     1378.97     34.69 o 
 -20   4   7     1118.43      946.62     31.73 o 
 -18   4   7      111.96      122.65     17.23 o 
 -16   4   7     4796.74     4329.35    159.81 o 
 -14   4   7     1577.27     1543.40     27.53 o 
 -12   4   7     2294.48     2157.29     24.11 o 
 -10   4   7    23609.08    26502.96     97.57 o 
  -8   4   7    20133.42    21757.80    128.06 o 
  -6   4   7     1051.00     1232.89     20.53 o 
  -4   4   7     9621.28    10540.77     49.07 o 
  -2   4   7     2107.54     2323.93     20.74 o 
   0   4   7       52.02       87.63      6.57 o 
   2   4   7     1934.92     1941.59     17.54 o 
   4   4   7      164.72      234.50      8.94 o 
   6   4   7       82.01       65.35      8.43 o 
   8   4   7     1736.37     1807.83     22.96 o 
  10   4   7       30.86       12.63     18.47 o 
  12   4   7     1273.44     1198.30     37.50 o 
  14   4   7      274.32      207.62     24.54 o 
  16   4   7      210.51      261.17     28.34 o 
  18   4   7       57.84       81.25     29.16 o 
  20   4   7       87.18       76.05     30.16 o 
  22   4   7       42.49       30.23     24.27 o 
  24   4   7      729.13      808.66     37.14 o 
  26   4   7      322.79      334.43     41.28 o 
 -37   5   7        0.02      -13.42     42.56 o 
 -35   5   7        2.05      -15.71     41.32 o 
 -33   5   7       91.80       86.14     31.24 o 
 -31   5   7        4.10        9.20     21.20 o 
 -29   5   7      152.42      143.04     20.80 o 
 -27   5   7      418.38      391.63     24.23 o 
 -25   5   7       10.58       34.04     15.94 o 
 -23   5   7      107.77       82.28     22.87 o 
 -21   5   7      195.08      217.59     22.28 o 
 -19   5   7      242.04      271.33     22.53 o 
 -17   5   7       44.44       30.94     17.19 o 
 -15   5   7     1023.39      943.24     15.67 o 
 -13   5   7     5423.93     5879.83     38.86 o 
 -11   5   7       30.48       23.50      5.24 o 
  -9   5   7     2094.19     1907.62     16.85 o 
  -7   5   7     1678.52     1567.47     18.39 o 
  -5   5   7      198.28      154.87      8.28 o 
  -3   5   7      124.29      114.55      8.01 o 
  -1   5   7     4133.37     4211.39     35.95 o 
   1   5   7     1016.10      959.22     13.03 o 
   3   5   7      304.35      262.63      9.10 o 
   5   5   7     1962.10     1863.81     20.72 o 
   7   5   7     3737.97     3584.29     39.35 o 
   9   5   7       47.97       61.29     18.83 o 
  11   5   7      322.83      317.08     26.48 o 
  13   5   7        0.07        2.20     21.62 o 
  15   5   7        1.17       -7.05     25.89 o 
  17   5   7      117.35      122.20     29.59 o 
  19   5   7      365.20      361.72     35.55 o 
  21   5   7       25.41       21.10     30.54 o 
  23   5   7       12.34       17.62     23.79 o 
  25   5   7      215.37      222.32     64.29 o 
  27   5   7       75.21      119.74     52.70 o 
 -36   6   7       33.31        8.67     51.06 o 
 -34   6   7       81.67       75.41     22.83 o 
 -32   6   7        9.48       18.71     24.02 o 
 -30   6   7      109.93      162.70     23.00 o 
 -28   6   7       48.26       67.41     20.44 o 
 -26   6   7       51.25       58.06     18.71 o 
 -24   6   7     1016.87     1059.86     40.08 o 
 -22   6   7       28.10       30.36     22.19 o 
 -20   6   7       28.46       54.31     20.33 o 
 -18   6   7     4382.03     4432.36     61.54 o 
 -16   6   7     3016.68     2705.24     41.16 o 
 -14   6   7      755.25      832.41     16.03 o 
 -12   6   7     2997.90     3099.12     39.37 o 
 -10   6   7      100.91       93.05      6.87 o 
  -8   6   7      406.89      334.91      9.72 o 
  -6   6   7      592.49      544.85     18.03 o 
  -4   6   7      597.31      733.95     13.80 o 
  -2   6   7     1266.80     1104.63     16.17 o 
   0   6   7     3004.48     3160.66     21.41 o 
   2   6   7      648.57      528.87     12.52 o 
   4   6   7      870.36      746.43     20.56 o 
   6   6   7     1271.20     1166.29     25.38 o 
   8   6   7     6660.14     6301.26     54.51 o 
  10   6   7     1747.45     1660.35     44.32 o 
  12   6   7      942.73      877.70     70.34 o 
  14   6   7       20.28       23.00     27.73 o 
  16   6   7       25.36       17.14     28.76 o 
  18   6   7      258.22      213.12     32.16 o 
  20   6   7       20.13       19.99     30.69 o 
  22   6   7       92.69       60.26     35.86 o 
  24   6   7        0.06       -2.80     33.67 o 
  26   6   7       10.00       11.41     33.01 o 
 -35   7   7        0.74      -24.31     25.47 o 
 -33   7   7      321.06      351.46     29.62 o 
 -31   7   7       90.70       69.42     24.49 o 
 -29   7   7     3826.94     4077.27     60.56 o 
 -27   7   7       74.31       63.12     21.54 o 
 -25   7   7     2155.79     2213.77     56.40 o 
 -23   7   7      773.07      779.87     37.00 o 
 -21   7   7       28.54       11.00     21.18 o 
 -19   7   7      258.13      270.07     25.20 o 
 -17   7   7      573.39      558.95     28.54 o 
 -15   7   7       99.04       90.83     20.99 o 
 -13   7   7      260.39      272.37     14.60 o 
 -11   7   7     5653.65     5737.85     46.57 o 
  -9   7   7      122.74      112.42      8.35 o 
  -7   7   7      271.66      344.37     12.20 o 
  -5   7   7     1535.67     1503.42     24.01 o 
  -3   7   7     3501.42     3457.21     33.94 o 
  -1   7   7     1163.90     1158.03     22.73 o 
   1   7   7     1789.54     1688.55     27.45 o 
   3   7   7     6267.99     6113.50     50.93 o 
   5   7   7       23.27       13.29     13.07 o 
   7   7   7      248.51      247.34     19.16 o 
   9   7   7        1.07        3.96     17.31 o 
  11   7   7       36.39       44.19     24.92 o 
  13   7   7      107.62      134.44     29.55 o 
  15   7   7       89.05      135.70     30.57 o 
  17   7   7      284.59      328.84     36.46 o 
  19   7   7       31.92       31.89     32.48 o 
  21   7   7        8.62       21.22     34.19 o 
  23   7   7      105.97       93.72     41.07 o 
 -34   8   7       41.33       61.87     25.68 o 
 -32   8   7      375.93      334.96     31.39 o 
 -30   8   7      193.01      161.14     26.63 o 
 -28   8   7      469.95      464.50     28.68 o 
 -26   8   7      484.81      524.10     56.37 o 
 -24   8   7      434.17      488.57     35.29 o 
 -22   8   7      158.09      184.41     28.26 o 
 -20   8   7       68.35       71.59     26.01 o 
 -18   8   7       18.60       40.15     24.81 o 
 -16   8   7     1330.75     1290.64     39.41 o 
 -14   8   7     1300.59     1322.43     60.48 o 
 -12   8   7       48.81       48.95     12.89 o 
 -10   8   7      323.34      311.64     16.72 o 
  -8   8   7     2471.21     2505.33     44.10 o 
  -6   8   7      414.07      419.34     16.80 o 
  -4   8   7     1742.32     1746.21     28.30 o 
  -2   8   7     5746.38     5866.68     47.31 o 
   0   8   7      634.04      705.67     20.97 o 
   2   8   7      297.10      315.28     17.64 o 
   4   8   7      194.78      200.63     18.93 o 
   6   8   7       99.62      113.96     18.32 o 
   8   8   7      585.18      550.89     25.61 o 
  10   8   7     2129.91     2116.42     41.53 o 
  12   8   7      488.30      491.27     36.57 o 
  14   8   7      109.07      108.94     31.33 o 
  16   8   7      312.67      364.00     38.28 o 
  18   8   7      240.47      248.26     38.67 o 
  20   8   7      144.02      144.77     36.97 o 
  22   8   7       49.52       56.14     36.19 o 
 -33   9   7       21.63        9.58     26.36 o 
 -31   9   7        0.07       -6.41     24.65 o 
 -29   9   7      138.90      126.00     26.82 o 
 -27   9   7       30.55       28.72     33.94 o 
 -25   9   7      725.12      754.81     43.28 o 
 -23   9   7      685.62      646.96     41.72 o 
 -21   9   7       78.07       50.65     26.94 o 
 -19   9   7      309.48      258.67     29.74 o 
 -17   9   7      585.82      580.29     33.01 o 
 -15   9   7        1.25       -0.06     22.39 o 
 -13   9   7      250.09      232.85     25.55 o 
 -11   9   7      184.75      190.00     16.53 o 
  -9   9   7        0.69        2.64     16.99 o 
  -7   9   7     2891.18     2965.44     52.28 o 
  -5   9   7        1.46        2.83     12.29 o 
  -3   9   7        0.14        0.35     13.92 o 
  -1   9   7        3.95        3.79     15.02 o 
   1   9   7     2288.09     2393.72     39.14 o 
   3   9   7     3699.68     3937.87     50.69 o 
   5   9   7     1801.96     1849.00     37.90 o 
   7   9   7      123.45      151.41     19.94 o 
   9   9   7     2076.17     2156.36     43.26 o 
  11   9   7      135.84      110.06     28.65 o 
  13   9   7        2.89       -4.34     30.53 o 
  15   9   7      148.70      144.27     36.98 o 
  17   9   7      919.13      917.70     51.01 o 
  19   9   7      319.99      324.87     42.24 o 
  21   9   7        0.33       -8.71     38.24 o 
 -30  10   7       90.69       93.68     29.76 o 
 -28  10   7        0.51      -14.83     38.29 o 
 -26  10   7      256.82      276.03     55.94 o 
 -24  10   7       51.02        9.76     33.65 o 
 -22  10   7       34.52       30.70     30.08 o 
 -20  10   7      348.76      352.90     33.34 o 
 -18  10   7        1.37        4.87     24.76 o 
 -16  10   7       10.52       17.84     23.69 o 
 -14  10   7      274.69      278.86     30.15 o 
 -12  10   7      616.73      659.83     31.82 o 
 -10  10   7      170.24      189.71     22.71 o 
  -8  10   7      839.81      773.62     32.51 o 
  -6  10   7     2430.57     2392.94     93.77 o 
  -4  10   7      339.38      336.64     26.27 o 
  -2  10   7        0.22       -5.54     15.76 o 
   0  10   7      196.20      167.13     19.26 o 
   2  10   7     1457.33     1423.42     34.48 o 
   4  10   7      230.33      217.72     22.25 o 
   6  10   7        1.18       -4.23     18.74 o 
   8  10   7      229.67      255.64     24.01 o 
  10  10   7       79.80       82.28     21.47 o 
  12  10   7      110.60       56.10     31.98 o 
  14  10   7      270.87      285.73     38.45 o 
  16  10   7      250.08      277.95     39.61 o 
  18  10   7        2.88       12.31     33.41 o 
  20  10   7      577.09      606.07     50.71 o 
 -29  11   7        1.62      -17.24     33.90 o 
 -27  11   7       28.93        9.61     34.54 o 
 -25  11   7      156.55      133.74     37.09 o 
 -23  11   7        7.26        2.42     32.04 o 
 -21  11   7        0.22      -10.05     29.73 o 
 -19  11   7       93.94       73.05     29.14 o 
 -17  11   7        0.00       -4.97     26.11 o 
 -15  11   7      223.04      240.25     31.49 o 
 -13  11   7      295.77      242.00     42.81 o 
 -11  11   7       16.56       36.31     36.85 o 
  -9  11   7       60.64       83.22     38.83 o 
  -7  11   7       38.27       13.50     21.89 o 
  -5  11   7      610.55      627.19     38.92 o 
  -3  11   7      567.55      579.02     33.14 o 
  -1  11   7      228.20      253.43     29.38 o 
   1  11   7      365.92      365.40     23.97 o 
   3  11   7        5.33        2.32     19.44 o 
   5  11   7      137.18      107.25     21.48 o 
   7  11   7       52.94       22.82     21.10 o 
   9  11   7      866.69      834.66     34.63 o 
  11  11   7      214.17      221.86     25.68 o 
  13  11   7      551.86      602.51     44.57 o 
  15  11   7       24.94       65.94     37.15 o 
  17  11   7       73.80       79.57     39.82 o 
 -26  12   7        9.77       -2.56     35.88 o 
 -24  12   7      392.53      337.94     47.01 o 
 -22  12   7       12.93        7.32     35.29 o 
 -20  12   7        0.37        8.41     32.23 o 
 -18  12   7      173.96      171.22     33.42 o 
 -16  12   7       32.73        8.22     34.50 o 
 -14  12   7       11.08       -7.72     40.73 o 
 -12  12   7        8.53       21.48     44.07 o 
 -10  12   7       99.09       87.96     43.76 o 
  -8  12   7     1961.60     1722.83     77.14 o 
  -6  12   7       25.96       39.82     24.38 o 
  -4  12   7        6.06       11.83     25.42 o 
  -2  12   7      158.32      102.36     28.27 o 
   0  12   7      274.82      258.68     46.27 o 
   2  12   7       82.07       74.35     27.08 o 
   4  12   7        1.36       -9.31     20.72 o 
   6  12   7       69.03       54.09     21.97 o 
   8  12   7       73.17       72.40     24.56 o 
  10  12   7        4.16       31.96     22.22 o 
  12  12   7        0.00       -0.69     32.36 o 
  14  12   7      119.25      121.18     37.68 o 
 -23  13   7       25.37       15.17     39.47 o 
 -21  13   7       93.83       95.04     36.99 o 
 -19  13   7      113.79       94.15     48.83 o 
 -17  13   7        8.31       -3.40     51.48 o 
 -15  13   7        8.68       40.72     48.98 o 
 -13  13   7      144.02      151.06     47.27 o 
 -11  13   7      167.63      161.75     51.55 o 
  -9  13   7      153.74      133.07     46.37 o 
  -7  13   7      349.86      304.77     48.60 o 
  -5  13   7      248.82      173.82     44.83 o 
  -3  13   7       74.06       58.42     27.97 o 
  -1  13   7       99.78       82.61     28.63 o 
   1  13   7      100.85       67.06     27.96 o 
   3  13   7        9.58       35.74     28.51 o 
   5  13   7       49.50       39.64     28.69 o 
   7  13   7      148.60      171.80     31.62 o 
   9  13   7       35.85        9.77     41.16 o 
  11  13   7      116.11      123.39     37.07 o 
  13  13   7      350.63      247.62     49.28 o 
 -18  14   7       92.33       89.94     51.46 o 
 -16  14   7        0.69       15.79     48.63 o 
 -14  14   7        4.35       -3.78     47.79 o 
 -12  14   7      253.33      297.97     58.19 o 
 -10  14   7      526.22      467.17     59.55 o 
  -8  14   7       31.90       33.37     39.08 o 
  -6  14   7       43.47       51.82     45.04 o 
  -4  14   7      154.05       94.38     42.48 o 
  -2  14   7       23.10       37.30     42.03 o 
   0  14   7       51.40       54.49     28.75 o 
   2  14   7       18.15       56.09     28.13 o 
   4  14   7      118.79       63.98     30.72 o 
   6  14   7        3.55      -11.33     31.94 o 
   8  14   7       16.41       14.95     51.41 o 
  -9  15   7        5.02       12.99     50.03 o 
  -7  15   7        3.48       10.53     48.30 o 
  -3  15   7       29.75       46.48     41.57 o 
  -1  15   7      135.02       87.50     42.70 o 
   1  15   7        5.15       -3.78     44.60 o 
 -30   0   8     1446.71     1474.57     50.06 o 
 -28   0   8     4944.97     4251.19     75.37 o 
 -26   0   8       10.43       16.13     13.97 o 
 -24   0   8     1932.33     1884.78     33.38 o 
 -22   0   8      308.71      340.92     16.72 o 
 -20   0   8     3852.35     4015.36     40.03 o 
 -18   0   8     2704.38     2954.71     38.79 o 
 -16   0   8      490.41      416.63     12.74 o 
 -14   0   8     4961.33     5510.88     45.13 o 
 -12   0   8    12175.05    13203.85     60.48 o 
 -10   0   8     7150.37     7934.94     42.91 o 
  -8   0   8    31441.21    33333.79    642.57 o 
  -6   0   8     2166.76     2223.55     53.63 o 
  -4   0   8     6491.34     7027.00     85.54 o 
  -2   0   8     6211.20     6671.22    161.65 o 
   0   0   8    33295.03    40059.33    529.16 o 
   2   0   8      257.78      244.29     23.42 o 
   4   0   8     5977.94     6118.56     29.50 o 
   6   0   8       21.91       10.34      5.88 o 
   8   0   8       34.54       45.91      8.07 o 
  10   0   8     1062.74      856.69     31.64 o 
  12   0   8      598.74      559.17     23.91 o 
  14   0   8        4.03       12.98     19.87 o 
  16   0   8      320.07      318.67     26.78 o 
  18   0   8     1121.14     1222.16     40.87 o 
  20   0   8      248.04      231.98     34.16 o 
  22   0   8       19.66       18.80     41.12 o 
  24   0   8        0.42       -1.53     43.73 o 
  26   0   8      358.36      305.72     59.56 o 
 -33   1   8       68.57       74.25     32.65 o 
 -31   1   8       39.75       36.37     29.28 o 
 -29   1   8        9.99        3.83     17.95 o 
 -27   1   8       18.74        4.06     13.31 o 
 -25   1   8      193.77      204.42     14.50 o 
 -23   1   8      137.83      122.35     10.27 o 
 -21   1   8      157.37      149.54      8.49 o 
 -19   1   8      702.62      712.28     13.14 o 
 -17   1   8     4134.08     4013.57     56.25 o 
 -15   1   8     3617.52     3653.40     41.35 o 
 -13   1   8        0.30        1.13      7.72 o 
 -11   1   8       71.82       53.58      7.72 o 
  -9   1   8     2551.50     2721.48     28.48 o 
  -7   1   8      174.67      157.08      6.06 o 
  -5   1   8     2955.72     3118.31     19.26 o 
  -3   1   8      321.57      348.85      8.68 o 
  -1   1   8        2.38        5.26      7.66 o 
   1   1   8        7.25        2.98      7.79 o 
   3   1   8      148.09      208.21     10.88 o 
   5   1   8      759.35      805.14     17.48 o 
   7   1   8     7421.02     7164.90     67.16 o 
   9   1   8    22131.12    21609.65    129.31 o 
  11   1   8     3577.24     3341.50     43.47 o 
  13   1   8      637.87      621.91     22.10 o 
  15   1   8      487.05      475.85     26.36 o 
  17   1   8      114.86      102.41     16.81 o 
  19   1   8     1055.17     1063.15     34.45 o 
  21   1   8       30.19       28.56     23.08 o 
  23   1   8        9.30       20.15     23.57 o 
  25   1   8       80.01       67.68     34.21 o 
  27   1   8      184.39      252.62     36.95 o 
 -34   2   8       48.61       11.74     32.79 o 
 -32   2   8      378.87      395.81     40.90 o 
 -30   2   8       90.44       81.06     22.09 o 
 -28   2   8       56.65       51.61     21.29 o 
 -26   2   8      171.92      206.76     16.57 o 
 -24   2   8      505.24      420.14     17.63 o 
 -22   2   8      544.09      554.30     14.04 o 
 -20   2   8      124.94      125.39      8.91 o 
 -18   2   8     1855.04     1896.10     18.29 o 
 -16   2   8      350.10      291.01      8.95 o 
 -14   2   8      494.42      440.06     11.86 o 
 -12   2   8       59.03       97.09     10.58 o 
 -10   2   8      350.14      327.70     10.31 o 
  -8   2   8    16668.39    19298.98    135.60 o 
  -6   2   8     2603.32     3058.37     19.16 o 
  -4   2   8        0.03        4.76      5.26 o 
  -2   2   8     1665.80     1974.32     16.31 o 
   0   2   8     5816.06     6441.49     59.40 o 
   2   2   8     9949.65    11122.77     66.24 o 
   4   2   8     2036.27     2014.93     21.78 o 
   6   2   8     1807.31     1817.13     33.07 o 
   8   2   8     1378.06     1314.17     21.67 o 
  10   2   8      360.89      342.82     15.70 o 
  12   2   8       51.13       48.94      9.79 o 
  14   2   8     1418.63     1362.10     32.20 o 
  16   2   8     1740.20     1752.18     47.64 o 
  18   2   8       30.53       59.94     19.95 o 
  20   2   8       15.60       21.49     21.17 o 
  22   2   8      305.64      399.39     29.17 o 
  24   2   8       55.95       81.25     25.64 o 
  26   2   8       17.87      -16.19     33.03 o 
 -37   3   8       19.51       32.71     37.47 o 
 -35   3   8       27.39       33.24     38.89 o 
 -33   3   8      306.44      285.84     42.55 o 
 -31   3   8        0.52       14.87     31.48 o 
 -29   3   8       59.45       46.67     16.61 o 
 -27   3   8     1516.84     1642.23     32.29 o 
 -25   3   8        0.88        2.57     14.22 o 
 -23   3   8       68.61       32.48     12.90 o 
 -21   3   8     1340.22     1349.75     25.08 o 
 -19   3   8       12.03       36.53      7.04 o 
 -17   3   8       12.45        7.89      5.25 o 
 -15   3   8     1298.16     1120.00     15.91 o 
 -13   3   8     1348.20     1268.83     26.27 o 
 -11   3   8      520.84      600.61     11.34 o 
  -9   3   8      818.75      946.19     18.61 o 
  -7   3   8       76.96       29.22      6.16 o 
  -5   3   8    16190.66    18648.10     51.27 o 
  -3   3   8      780.95      806.57     12.83 o 
  -1   3   8       42.44       15.68      5.81 o 
   1   3   8      191.53      213.52      8.19 o 
   3   3   8     1228.39     1343.08     18.22 o 
   5   3   8     2138.22     1974.44     22.64 o 
   7   3   8     2656.92     2436.82     26.76 o 
   9   3   8      348.38      307.69     14.78 o 
  11   3   8       66.47       56.57     13.46 o 
  13   3   8      820.08      822.57     43.67 o 
  15   3   8        7.41       19.34     22.43 o 
  17   3   8      262.23      239.86     30.85 o 
  19   3   8      696.48      733.07     31.87 o 
  21   3   8      168.41      178.97     26.42 o 
  23   3   8        3.41       14.51     24.13 o 
  25   3   8      147.19      151.16     30.67 o 
  27   3   8      135.02       72.22     56.23 o 
 -38   4   8        6.49      -18.33     43.15 o 
 -36   4   8      296.62      247.19     46.67 o 
 -34   4   8       64.79       34.20     41.89 o 
 -32   4   8       16.67       -2.85     19.58 o 
 -30   4   8       19.82        6.82     17.28 o 
 -28   4   8       68.05       36.18     17.19 o 
 -26   4   8       12.61       23.25     15.88 o 
 -24   4   8       83.79       55.40     14.99 o 
 -22   4   8      118.54      140.13     15.98 o 
 -20   4   8     1110.61      999.48     57.44 o 
 -18   4   8    10170.60    10125.04     78.52 o 
 -16   4   8        8.49        4.43      6.26 o 
 -14   4   8     1563.02     1363.28     16.94 o 
 -12   4   8       50.50       43.29      4.81 o 
 -10   4   8    16827.01    18902.71     68.97 o 
  -8   4   8     1746.74     1959.10     18.63 o 
  -6   4   8      386.31      375.69     10.66 o 
  -4   4   8     4889.02     5630.88     66.47 o 
  -2   4   8     2410.23     2647.18     19.62 o 
   0   4   8     1570.22     1497.77     15.87 o 
   2   4   8     1158.67     1198.64     15.29 o 
   4   4   8        3.77        4.30      7.11 o 
   6   4   8       17.62        8.22      8.94 o 
   8   4   8     4281.50     4118.82     34.83 o 
  10   4   8     2868.21     2668.45     45.30 o 
  12   4   8      100.48      114.80     23.34 o 
  14   4   8       27.68       20.85     24.60 o 
  16   4   8      168.42      182.02     29.85 o 
  18   4   8      803.72      878.30     43.56 o 
  20   4   8       31.33       24.72     22.22 o 
  22   4   8      452.18      526.03     31.50 o 
  24   4   8       83.62       89.11     27.35 o 
  26   4   8      402.42      401.53     49.35 o 
 -37   5   8       10.55       18.36     42.35 o 
 -35   5   8        4.87        2.96     41.67 o 
 -33   5   8      374.36      369.63     27.82 o 
 -31   5   8       31.50       41.70     20.81 o 
 -29   5   8       44.43       40.15     20.25 o 
 -27   5   8      372.80      404.72     23.86 o 
 -25   5   8      312.23      378.90     21.04 o 
 -23   5   8       12.95       -9.01     21.30 o 
 -21   5   8      111.50      103.98     20.79 o 
 -19   5   8        1.26       -0.43     17.99 o 
 -17   5   8     3669.04     3634.95    119.16 o 
 -15   5   8       44.28       50.92      6.87 o 
 -13   5   8     6921.42     7066.62     45.09 o 
 -11   5   8      409.63      479.62      9.53 o 
  -9   5   8     9946.62     9950.35     84.77 o 
  -7   5   8     7021.12     7244.89     66.39 o 
  -5   5   8     1264.80     1634.37     20.77 o 
  -3   5   8      825.65      880.81     16.07 o 
  -1   5   8      389.19      365.27     11.66 o 
   1   5   8      672.15      638.92     12.07 o 
   3   5   8     7774.84     7585.80     89.67 o 
   5   5   8      197.66      199.06     10.05 o 
   7   5   8       99.58       84.20     15.04 o 
   9   5   8      455.44      397.03     25.62 o 
  11   5   8        3.07        2.84     22.85 o 
  13   5   8        0.02       -0.26     23.49 o 
  15   5   8      455.14      444.35     33.07 o 
  17   5   8       23.70       31.39     28.21 o 
  19   5   8       50.95       31.57     29.85 o 
  21   5   8      103.76      106.03     32.98 o 
  23   5   8       63.21       72.43     26.64 o 
  25   5   8        1.59       -7.15     46.25 o 
 -36   6   8        8.87       29.84     27.41 o 
 -34   6   8      286.32      314.41     31.35 o 
 -32   6   8      535.73      582.05     32.25 o 
 -30   6   8      268.03      253.53     25.65 o 
 -28   6   8      421.04      421.38     25.39 o 
 -26   6   8        9.01       28.42     19.12 o 
 -24   6   8      307.76      323.19     42.90 o 
 -22   6   8      350.36      340.23     37.93 o 
 -20   6   8       59.59       67.11     22.48 o 
 -18   6   8      498.56      463.77     21.16 o 
 -16   6   8     1237.40     1258.23     26.63 o 
 -14   6   8    11711.78    11789.98     78.11 o 
 -12   6   8      475.78      455.03      9.95 o 
 -10   6   8      372.13      325.30      9.71 o 
  -8   6   8        3.53        1.59      7.57 o 
  -6   6   8       58.42       83.21      8.24 o 
  -4   6   8      648.61      526.15     13.05 o 
  -2   6   8     6358.26     6204.90     62.24 o 
   0   6   8     1767.45     1836.75     18.11 o 
   2   6   8        8.74        8.77      8.55 o 
   4   6   8     2644.46     2416.06     33.21 o 
   6   6   8       16.33       17.25     14.35 o 
   8   6   8      857.56      750.34     30.30 o 
  10   6   8     2091.20     2133.14     50.86 o 
  12   6   8      605.75      643.60     38.13 o 
  14   6   8      289.86      304.75     29.80 o 
  16   6   8      223.56      193.03     34.49 o 
  18   6   8      452.04      513.49     41.36 o 
  20   6   8       36.19       23.73     32.54 o 
  22   6   8      165.55      207.01     37.50 o 
  24   6   8        2.77       -3.74     35.89 o 
 -35   7   8        8.26       17.13     24.22 o 
 -33   7   8      101.65      105.94     26.25 o 
 -31   7   8      267.35      257.69     26.48 o 
 -29   7   8       51.83       36.43     21.29 o 
 -27   7   8     1827.27     1899.71     41.30 o 
 -25   7   8       96.88       91.53     27.95 o 
 -23   7   8      515.98      597.79     34.82 o 
 -21   7   8      409.21      361.99     29.72 o 
 -19   7   8      192.01      151.57     22.54 o 
 -17   7   8      969.22     1001.73     38.55 o 
 -15   7   8      442.21      424.21     25.08 o 
 -13   7   8      622.90      595.11     18.03 o 
 -11   7   8      808.81      744.74     18.98 o 
  -9   7   8     2412.61     2569.64     25.88 o 
  -7   7   8      481.80      524.98     14.71 o 
  -5   7   8      948.37     1067.00     17.48 o 
  -3   7   8      460.09      469.37     15.98 o 
  -1   7   8     7067.90     7170.87     78.25 o 
   1   7   8     4454.52     4567.56     43.86 o 
   3   7   8      131.36      119.30     14.74 o 
   5   7   8     1412.48     1270.87     30.58 o 
   7   7   8      181.18      211.63     19.24 o 
   9   7   8      184.02      193.51     28.05 o 
  11   7   8       37.02       27.08     25.31 o 
  13   7   8       74.14       82.67     29.40 o 
  15   7   8        0.86       -6.64     27.95 o 
  17   7   8      170.08      190.19     36.27 o 
  19   7   8       27.52       45.89     33.98 o 
  21   7   8      173.47      157.88     46.62 o 
  23   7   8       85.13      121.83     37.75 o 
 -34   8   8      284.79      286.91     31.04 o 
 -32   8   8      126.61      122.36     26.05 o 
 -30   8   8       63.92       73.70     25.68 o 
 -28   8   8       61.17       59.70     23.52 o 
 -26   8   8       34.85       61.73     27.61 o 
 -24   8   8       92.01       49.36     26.51 o 
 -22   8   8       54.04       53.75     25.96 o 
 -20   8   8        0.02        1.55     21.77 o 
 -18   8   8        6.10        8.16     22.26 o 
 -16   8   8       33.75       32.27     21.62 o 
 -14   8   8     2670.90     2709.05     58.71 o 
 -12   8   8       39.88       35.88     12.89 o 
 -10   8   8      415.72      409.35     21.82 o 
  -8   8   8     1018.35      919.95     21.20 o 
  -6   8   8     1376.98     1221.72     22.06 o 
  -4   8   8      302.66      303.61     15.06 o 
  -2   8   8     1781.18     1742.74     28.51 o 
   0   8   8      256.46      224.43     16.62 o 
   2   8   8     4111.41     4189.45     54.84 o 
   4   8   8     1318.90     1353.11     54.76 o 
   6   8   8       65.68       49.79     18.46 o 
   8   8   8      613.73      684.47     27.33 o 
  10   8   8        1.65       19.26     26.91 o 
  12   8   8      101.27      115.06     29.07 o 
  14   8   8       82.31       74.35     30.68 o 
  16   8   8      183.90      176.86     34.11 o 
  18   8   8       83.56       71.95     35.27 o 
  20   8   8        8.20      -22.70     38.36 o 
  22   8   8      149.54      140.02     39.75 o 
 -33   9   8      529.53      473.84     39.46 o 
 -31   9   8       79.93       56.37     26.24 o 
 -29   9   8      511.93      544.13     32.54 o 
 -27   9   8        1.37      -28.19     29.16 o 
 -25   9   8      736.00      751.99     43.51 o 
 -23   9   8       21.62       -1.48     29.39 o 
 -21   9   8        0.52       -2.94     26.28 o 
 -19   9   8       56.37       59.74     26.38 o 
 -17   9   8       29.11       41.23     25.17 o 
 -15   9   8      763.89      713.74     33.71 o 
 -13   9   8     1603.45     1575.00     41.52 o 
 -11   9   8      846.05      819.88     29.60 o 
  -9   9   8        0.80       13.82     16.64 o 
  -7   9   8       57.37       41.92     19.36 o 
  -5   9   8      512.88      502.11     20.40 o 
  -3   9   8      309.14      293.06     18.87 o 
  -1   9   8        1.09        4.13     15.74 o 
   1   9   8     1375.16     1388.96     32.72 o 
   3   9   8      212.10      210.27     20.59 o 
   5   9   8     1406.79     1468.81     35.72 o 
   7   9   8      178.23      189.81     21.67 o 
   9   9   8      743.76      748.09     31.34 o 
  11   9   8        0.05      -21.79     27.63 o 
  13   9   8      669.49      720.16     43.12 o 
  15   9   8     1139.59     1135.48     53.84 o 
  17   9   8      544.83      573.36     47.52 o 
  19   9   8        2.35      -17.48     38.66 o 
  21   9   8       76.85       86.44     38.78 o 
 -32  10   8       61.86       31.48     32.90 o 
 -30  10   8       35.96       12.82     29.82 o 
 -28  10   8      624.45      621.59     44.75 o 
 -26  10   8      358.98      401.18     70.14 o 
 -24  10   8        4.63       35.97     33.98 o 
 -22  10   8      166.42      166.07     32.53 o 
 -20  10   8      554.24      496.19     36.02 o 
 -18  10   8     1615.95     1751.14     72.70 o 
 -16  10   8      129.99      119.49     26.37 o 
 -14  10   8      987.50     1054.59     39.43 o 
 -12  10   8     1128.60     1183.19     64.28 o 
 -10  10   8      453.32      482.53     27.22 o 
  -8  10   8     1156.85     1070.48     36.43 o 
  -6  10   8      563.10      520.19     30.34 o 
  -4  10   8      194.98      173.72     23.44 o 
  -2  10   8       52.20       35.00     16.80 o 
   0  10   8       76.63       76.15     18.88 o 
   2  10   8      400.59      443.12     24.40 o 
   4  10   8       22.93        3.50     19.67 o 
   6  10   8     1112.62     1124.26     35.12 o 
   8  10   8     2598.61     2715.69     49.98 o 
  10  10   8       26.31       45.74     22.25 o 
  12  10   8     2230.12     2339.59     66.41 o 
  14  10   8      280.44      304.38     39.90 o 
  16  10   8      597.21      618.62     50.80 o 
  18  10   8        7.61       32.76     41.30 o 
 -29  11   8        0.82      -25.54     57.31 o 
 -27  11   8        0.67      -23.38     34.86 o 
 -25  11   8        0.01       16.77     34.82 o 
 -23  11   8     1027.31      993.70     50.07 o 
 -21  11   8      166.51      188.19     34.79 o 
 -19  11   8        0.02      -20.23     28.28 o 
 -17  11   8      397.01      411.59     35.79 o 
 -15  11   8       10.46       -1.27     26.18 o 
 -13  11   8      388.14      425.39     54.10 o 
 -11  11   8        0.00        9.25     36.71 o 
  -9  11   8       98.47       85.88     37.14 o 
  -7  11   8        9.82      -20.75     20.75 o 
  -5  11   8      109.75      129.80     24.47 o 
  -3  11   8      102.40       97.50     25.32 o 
  -1  11   8      390.24      325.64     29.95 o 
   1  11   8      103.65      102.87     20.25 o 
   3  11   8      338.56      401.28     25.51 o 
   5  11   8      132.48      133.51     22.40 o 
   7  11   8       67.21       73.75     22.28 o 
   9  11   8      177.29      197.46     30.66 o 
  11  11   8      389.40      435.25     41.89 o 
  13  11   8      207.04      189.45     43.63 o 
  15  11   8      325.35      345.18     42.08 o 
  17  11   8       21.40       -2.57     38.47 o 
 -26  12   8      323.73      300.64     41.70 o 
 -24  12   8       39.39       61.89     33.57 o 
 -22  12   8       84.35       49.72     34.65 o 
 -20  12   8      189.64      203.97     36.26 o 
 -18  12   8       46.29       20.62     31.60 o 
 -16  12   8      996.58      915.56     71.51 o 
 -14  12   8      108.16      122.90     42.03 o 
 -12  12   8      318.22      336.52     50.86 o 
 -10  12   8      217.08      207.27     44.23 o 
  -8  12   8       30.67       50.76     41.17 o 
  -6  12   8      176.86      175.14     27.10 o 
  -4  12   8       85.75       88.50     25.80 o 
  -2  12   8        5.57        5.80     26.49 o 
   0  12   8       62.58       54.12     26.41 o 
   2  12   8        1.31       -5.61     26.31 o 
   4  12   8        0.05       -6.15     26.77 o 
   6  12   8        0.09       10.57     20.88 o 
   8  12   8        1.46       -5.04     22.88 o 
  10  12   8        0.69        4.59     23.64 o 
  12  12   8       33.53       20.10     32.05 o 
  14  12   8       67.45       82.84     35.35 o 
 -23  13   8      833.92      976.39     81.24 o 
 -21  13   8      180.94      170.33     54.53 o 
 -19  13   8      155.88       72.60     52.39 o 
 -17  13   8      515.16      579.87     69.65 o 
 -15  13   8      181.99      221.88     52.37 o 
 -13  13   8      278.39      373.13     56.73 o 
 -11  13   8      221.13      239.46     48.14 o 
  -9  13   8       41.53       12.81     42.36 o 
  -7  13   8      989.43     1068.77     69.84 o 
  -5  13   8      235.87      273.88     43.96 o 
  -3  13   8      163.30      116.31     28.67 o 
  -1  13   8      147.63      198.66     31.21 o 
   1  13   8        1.92       26.77     26.54 o 
   3  13   8        1.01       -3.50     26.24 o 
   5  13   8       60.70       47.54     29.26 o 
   7  13   8       28.67       20.76     27.46 o 
   9  13   8        1.96       -6.90     32.50 o 
  11  13   8        0.72       -5.90     35.60 o 
 -18  14   8       36.62       29.75     52.89 o 
 -16  14   8        0.44        4.77     50.53 o 
 -14  14   8      336.41      352.13     56.69 o 
 -12  14   8        8.76       28.34     51.96 o 
 -10  14   8        1.96       22.33     42.52 o 
  -8  14   8       21.36        9.00     45.81 o 
  -6  14   8        4.64       -3.58     45.45 o 
  -4  14   8      258.51      237.94     50.13 o 
  -2  14   8      158.67      132.70     43.02 o 
   0  14   8       68.12       43.91     29.20 o 
   2  14   8      241.37      227.93     32.34 o 
   4  14   8       96.60      104.87     31.30 o 
   6  14   8       19.51       50.02     52.34 o 
 -11  15   8       39.60       22.49     48.24 o 
  -9  15   8        0.14       59.10     50.47 o 
  -7  15   8      227.03      119.88     52.53 o 
  -5  15   8      150.02      146.58     45.63 o 
  -3  15   8      238.97      258.56     53.72 o 
  -1  15   8      119.30      181.40     44.95 o 
 -33   1   9       10.92       -6.73     29.65 o 
 -31   1   9      135.09       90.97     30.59 o 
 -29   1   9      366.89      328.61     33.77 o 
 -27   1   9     1037.83      922.78     28.82 o 
 -25   1   9      103.99       84.05     15.37 o 
 -23   1   9      638.77      692.30     23.74 o 
 -21   1   9      702.37      701.18     15.10 o 
 -19   1   9     1495.10     1565.83     29.35 o 
 -17   1   9     2758.48     2883.28     19.89 o 
 -15   1   9    10025.01    10394.74    137.25 o 
 -13   1   9     6606.87     6772.80     84.05 o 
 -11   1   9     1235.85     1482.68     18.83 o 
  -9   1   9     4603.99     4850.16     57.21 o 
  -7   1   9     1128.20     1315.55     24.47 o 
  -5   1   9       34.46       69.89      6.71 o 
  -3   1   9      281.01      332.99      9.61 o 
  -1   1   9      819.92      977.77     16.67 o 
   1   1   9     1895.71     2032.12     26.83 o 
   3   1   9       14.98       22.08      9.47 o 
   5   1   9     1671.16     1833.23     25.98 o 
   7   1   9    11006.42    10435.42     67.34 o 
   9   1   9       36.31       35.77      8.15 o 
  11   1   9     1758.04     1712.64     27.62 o 
  13   1   9      113.33       97.54     15.65 o 
  15   1   9      205.44      194.04     17.53 o 
  17   1   9     1441.04     1440.63     30.75 o 
  19   1   9      289.27      258.36     25.17 o 
  21   1   9     1428.54     1464.34     47.11 o 
  23   1   9      107.21       75.45     34.89 o 
  25   1   9     1241.93     1340.35     57.45 o 
 -36   2   9      370.08      398.02     48.19 o 
 -34   2   9       19.91       67.60     35.96 o 
 -32   2   9      267.18      245.88     37.22 o 
 -30   2   9      426.10      450.14     27.29 o 
 -28   2   9     1839.27     1650.67     39.64 o 
 -26   2   9      449.82      442.69     18.82 o 
 -24   2   9      695.75      613.88     19.49 o 
 -22   2   9     1349.27     1342.61     24.25 o 
 -20   2   9      925.39      929.54     22.51 o 
 -18   2   9     4855.92     5198.70     38.55 o 
 -16   2   9        2.92        0.07      7.46 o 
 -14   2   9        0.08       10.45      7.41 o 
 -12   2   9      726.03      934.25     17.03 o 
 -10   2   9     3490.55     3842.83     34.86 o 
  -8   2   9        0.80       11.38      5.25 o 
  -6   2   9      171.81      150.24      7.19 o 
  -4   2   9     7112.85     7627.52     59.21 o 
  -2   2   9    13429.42    15386.90     45.66 o 
   0   2   9     4734.37     5009.15     28.97 o 
   2   2   9      121.16      155.52     10.67 o 
   4   2   9       13.51       10.20      8.63 o 
   6   2   9     1530.99     1416.43     21.56 o 
   8   2   9      364.60      453.34     16.51 o 
  10   2   9     1390.99     1274.22     34.57 o 
  12   2   9      179.95      150.77     16.20 o 
  14   2   9     1694.40     1677.20     33.86 o 
  16   2   9      690.16      648.20     28.23 o 
  18   2   9      204.85      242.23     29.47 o 
  20   2   9       36.80       32.30     23.05 o 
  22   2   9       54.93       30.99     24.33 o 
  24   2   9      204.74      180.31     28.33 o 
  26   2   9     1770.17     1787.05     65.18 o 
 -37   3   9      280.70      277.98     48.02 o 
 -35   3   9       89.02       77.79     40.38 o 
 -33   3   9      115.77      112.05     40.65 o 
 -31   3   9      330.06      292.17     27.09 o 
 -29   3   9        5.40        1.06     15.39 o 
 -27   3   9       44.63       50.09     15.70 o 
 -25   3   9     1353.83     1368.20     28.18 o 
 -23   3   9     2610.28     2660.27     35.25 o 
 -21   3   9     2676.86     2947.50     34.92 o 
 -19   3   9     5837.09     5848.24     48.92 o 
 -17   3   9      783.50      810.52     34.55 o 
 -15   3   9      664.72      615.44     13.01 o 
 -13   3   9        0.08       18.50      6.68 o 
 -11   3   9     7524.54     9146.89    100.42 o 
  -9   3   9       17.21       19.58      5.54 o 
  -7   3   9     1508.23     1524.76     18.54 o 
  -5   3   9      650.18      659.05     12.03 o 
  -3   3   9     2750.80     2581.39     19.23 o 
  -1   3   9      495.38      510.32     10.33 o 
   1   3   9     2272.51     2182.87     19.76 o 
   3   3   9       47.06       38.51      8.98 o 
   5   3   9       35.48       31.82      9.53 o 
   7   3   9      320.43      305.35     14.05 o 
   9   3   9     4941.96     4725.56     66.14 o 
  11   3   9     4183.40     3979.60     51.96 o 
  13   3   9       29.87       32.05     21.75 o 
  15   3   9      796.09      828.28     39.31 o 
  17   3   9      959.79      986.90     67.62 o 
  19   3   9      155.91      130.37     25.32 o 
  21   3   9        0.52       20.32     24.06 o 
  23   3   9       24.47       37.05     25.15 o 
  25   3   9       68.38       27.62     28.31 o 
 -38   4   9      161.36       92.09     44.50 o 
 -36   4   9       76.09       39.68     43.17 o 
 -34   4   9      419.99      526.72     53.66 o 
 -32   4   9      627.35      634.66     27.64 o 
 -30   4   9      626.99      703.22     26.91 o 
 -28   4   9      216.53      168.87     18.67 o 
 -26   4   9        2.94        5.65     15.47 o 
 -24   4   9      515.16      471.95     20.47 o 
 -22   4   9        0.08        7.35     12.90 o 
 -20   4   9     6464.70     6063.10     63.85 o 
 -18   4   9    20951.04    20415.26    188.13 o 
 -16   4   9     1213.36     1299.46     17.82 o 
 -14   4   9     5806.82     6171.46     42.52 o 
 -12   4   9     8321.52     9481.44     43.62 o 
 -10   4   9      583.05      680.97     11.77 o 
  -8   4   9       72.03       85.31      7.46 o 
  -6   4   9      177.56      190.84      9.49 o 
  -4   4   9      212.35      206.29      9.28 o 
  -2   4   9      645.14      947.60     13.28 o 
   0   4   9     2211.85     2443.02     20.80 o 
   2   4   9     2003.03     2002.75     20.15 o 
   4   4   9     2642.17     2444.75     23.22 o 
   6   4   9    11904.31    11687.27     87.19 o 
   8   4   9      347.22      329.36     14.47 o 
  10   4   9      295.84      305.73     24.59 o 
  12   4   9     2196.91     2344.59     53.02 o 
  14   4   9        0.86       -6.32     23.53 o 
  16   4   9      703.80      624.10     37.67 o 
  18   4   9      355.09      369.52     35.91 o 
  20   4   9       25.60       48.61     23.07 o 
  22   4   9        0.33       13.62     26.01 o 
  24   4   9       13.41       45.69     25.75 o 
 -39   5   9      103.59       77.53     41.14 o 
 -37   5   9        0.04       13.74     42.69 o 
 -35   5   9      330.31      349.13     34.04 o 
 -33   5   9      917.22      917.69     33.50 o 
 -31   5   9      509.08      606.11     28.63 o 
 -29   5   9      572.16      556.63     26.52 o 
 -27   5   9     1934.31     2059.35     38.80 o 
 -25   5   9       18.89       19.50     14.98 o 
 -23   5   9       46.50       54.07     20.93 o 
 -21   5   9      715.22      740.01     30.49 o 
 -19   5   9     1716.23     1538.45     36.80 o 
 -17   5   9     2295.62     2115.61     33.55 o 
 -15   5   9     4279.86     4325.23     70.34 o 
 -13   5   9       17.88       68.92      6.24 o 
 -11   5   9     3047.22     3171.92     24.24 o 
  -9   5   9      814.79     1042.16     15.82 o 
  -7   5   9     1302.17     1249.84     16.80 o 
  -5   5   9       91.67       78.82      8.30 o 
  -3   5   9      594.03      573.44     13.86 o 
  -1   5   9      579.71      563.61     11.65 o 
   1   5   9       99.40       63.47      8.05 o 
   3   5   9     1002.04     1002.56     15.91 o 
   5   5   9       32.12       15.44      8.59 o 
   7   5   9      302.04      225.44     17.63 o 
   9   5   9      324.09      337.12     25.19 o 
  11   5   9       14.24        4.19     23.19 o 
  13   5   9      412.25      395.59     34.31 o 
  15   5   9       12.34        1.43     29.77 o 
  17   5   9     1193.69     1257.79     50.58 o 
  19   5   9      137.02      113.43     34.89 o 
  21   5   9     1325.03     1452.69     45.28 o 
  23   5   9       77.51      117.02     27.44 o 
  25   5   9      231.17      217.61     57.41 o 
 -38   6   9      175.52      130.51     46.32 o 
 -36   6   9        3.88      -10.49     29.65 o 
 -34   6   9       15.51       -0.71     22.77 o 
 -32   6   9        0.42       -7.63     21.77 o 
 -30   6   9      302.62      326.09     25.56 o 
 -28   6   9      418.55      472.68     25.96 o 
 -26   6   9      320.59      319.32     22.33 o 
 -24   6   9        3.42       -1.14     21.45 o 
 -22   6   9        1.11       -0.10     20.56 o 
 -20   6   9      331.22      290.48     25.60 o 
 -18   6   9      110.26      107.19     16.27 o 
 -16   6   9     1759.00     1795.95     31.41 o 
 -14   6   9      373.60      302.55     11.79 o 
 -12   6   9      394.35      475.11     10.82 o 
 -10   6   9     7076.42     7723.71     73.25 o 
  -8   6   9        9.16        4.11      8.18 o 
  -6   6   9     1279.09     1449.10     19.72 o 
  -4   6   9     4055.64     4025.50     31.41 o 
  -2   6   9     1611.49     1609.63     17.90 o 
   0   6   9     9263.49     9122.57     49.75 o 
   2   6   9     2379.74     2329.84     24.68 o 
   4   6   9      313.62      278.02     17.14 o 
   6   6   9      888.86      910.79     24.97 o 
   8   6   9      665.43      505.70     27.69 o 
  10   6   9      239.77      224.72     35.24 o 
  12   6   9        5.00       -9.80     24.58 o 
  14   6   9      115.60      129.52     31.39 o 
  16   6   9      225.01      237.56     34.75 o 
  18   6   9       20.24       10.22     29.91 o 
  20   6   9       36.67       17.64     33.75 o 
  22   6   9       37.78       20.77     35.57 o 
  24   6   9       36.91       40.21     49.37 o 
 -37   7   9        6.04       15.61     36.55 o 
 -35   7   9        0.13       -5.26     24.64 o 
 -33   7   9      157.79      156.06     26.16 o 
 -31   7   9      458.08      473.97     30.15 o 
 -29   7   9       72.54       71.19     22.85 o 
 -27   7   9        0.01        3.78     19.16 o 
 -25   7   9        2.71       11.23     26.04 o 
 -23   7   9      485.82      544.07     33.21 o 
 -21   7   9      357.05      325.46     27.38 o 
 -19   7   9      469.97      450.32     27.50 o 
 -17   7   9      688.80      700.34     30.98 o 
 -15   7   9      137.00      122.84     20.48 o 
 -13   7   9       12.12       17.13      9.01 o 
 -11   7   9     8801.92     8993.69     82.02 o 
  -9   7   9     1817.33     1728.21     22.85 o 
  -7   7   9     4005.02     3946.75     31.91 o 
  -5   7   9     1661.23     1519.06     20.96 o 
  -3   7   9     2196.23     2301.99     33.09 o 
  -1   7   9       30.58       25.54      9.52 o 
   1   7   9     4968.76     4916.73     46.62 o 
   3   7   9        7.88        6.63     13.53 o 
   5   7   9     4184.64     3996.23     45.93 o 
   7   7   9       10.90        1.26     15.78 o 
   9   7   9       26.89       43.05     26.12 o 
  11   7   9      168.63      135.38     28.17 o 
  13   7   9      552.49      510.56     35.82 o 
  15   7   9      218.53      212.54     35.86 o 
  17   7   9       65.04       50.71     41.62 o 
  19   7   9       66.67       74.44     35.69 o 
  21   7   9       42.39       79.43     38.90 o 
 -34   8   9      514.26      528.69     45.67 o 
 -32   8   9       53.85       38.24     25.52 o 
 -30   8   9      108.53      163.28     24.61 o 
 -28   8   9       21.25       29.20     23.22 o 
 -26   8   9      360.58      363.49     33.18 o 
 -24   8   9      228.49      227.20     34.69 o 
 -22   8   9      284.70      325.83     29.83 o 
 -20   8   9      466.65      440.56     30.68 o 
 -18   8   9      291.76      300.07     25.61 o 
 -16   8   9       32.90       26.30     19.59 o 
 -14   8   9      334.56      311.16     24.86 o 
 -12   8   9     2615.01     2629.88     43.24 o 
 -10   8   9     7808.81     7816.32     74.00 o 
  -8   8   9      715.84      625.72     21.17 o 
  -6   8   9       13.30       10.76     10.94 o 
  -4   8   9     2504.43     2479.19     32.58 o 
  -2   8   9     3306.03     3435.66     39.29 o 
   0   8   9      939.45      916.58     24.06 o 
   2   8   9     2303.73     2247.73     43.14 o 
   4   8   9      251.80      197.27     18.16 o 
   6   8   9      965.87      887.05     29.68 o 
   8   8   9      416.57      393.52     24.38 o 
  10   8   9     1654.13     1530.88     50.67 o 
  12   8   9       54.37       76.55     28.94 o 
  14   8   9        2.58       17.28     28.02 o 
  16   8   9      221.18      222.38     40.03 o 
  18   8   9        6.10      -21.38     37.28 o 
  20   8   9      161.67      190.71     38.41 o 
 -33   9   9      173.10      179.01     28.88 o 
 -31   9   9      330.49      295.22     32.02 o 
 -29   9   9      253.12      188.09     26.11 o 
 -27   9   9        0.63       -2.26     29.99 o 
 -25   9   9      700.42      655.63     48.47 o 
 -23   9   9       24.26       22.41     26.44 o 
 -21   9   9       19.67       25.46     25.90 o 
 -19   9   9      513.82      496.11     33.13 o 
 -17   9   9      279.27      331.64     29.04 o 
 -15   9   9     1516.25     1477.28     41.46 o 
 -13   9   9        9.53      -13.40     33.02 o 
 -11   9   9     6741.92     6608.73     72.53 o 
  -9   9   9      468.02      521.34     26.32 o 
  -7   9   9      670.85      645.85     40.63 o 
  -5   9   9      195.29      165.36     16.46 o 
  -3   9   9     1973.65     1956.55     35.29 o 
  -1   9   9     2118.50     2209.59     34.69 o 
   1   9   9     1343.70     1281.08     32.35 o 
   3   9   9      210.00      218.87     21.42 o 
   5   9   9     1075.87     1113.88     32.64 o 
   7   9   9       64.97       61.23     20.37 o 
   9   9   9      172.80      200.96     32.72 o 
  11   9   9       40.98       51.08     31.79 o 
  13   9   9      389.16      446.14     39.51 o 
  15   9   9        0.27      -21.96     30.89 o 
  17   9   9        3.31      -11.20     36.40 o 
  19   9   9       18.21       20.27     38.79 o 
 -32  10   9      257.48      244.86     31.74 o 
 -30  10   9      191.40      147.35     28.42 o 
 -28  10   9      102.61       72.98     34.42 o 
 -26  10   9      133.01      112.31     34.31 o 
 -24  10   9      387.33      336.34     38.76 o 
 -22  10   9      535.69      630.16     38.66 o 
 -20  10   9      213.33      184.38     32.36 o 
 -18  10   9      605.50      490.27     33.60 o 
 -16  10   9     1019.28     1107.82     40.86 o 
 -14  10   9      795.11      836.00     55.81 o 
 -12  10   9       35.37       45.62     38.10 o 
 -10  10   9        2.48      -12.49     31.43 o 
  -8  10   9      292.33      252.61     25.18 o 
  -6  10   9      349.33      343.23     27.44 o 
  -4  10   9       70.19       57.72     21.47 o 
  -2  10   9       42.80       44.98     16.87 o 
   0  10   9      463.46      456.20     29.20 o 
   2  10   9      890.08      904.92     31.08 o 
   4  10   9       43.07       49.73     19.53 o 
   6  10   9       34.42       42.50     20.97 o 
   8  10   9      104.43      116.64     23.87 o 
  10  10   9      115.63      110.99     33.31 o 
  12  10   9      101.22      105.64     35.89 o 
  14  10   9      292.43      310.91     44.47 o 
  16  10   9       41.67       25.28     36.89 o 
  18  10   9      122.88      113.41     39.04 o 
 -29  11   9      121.21      133.10     36.67 o 
 -27  11   9       12.82       28.82     37.44 o 
 -25  11   9      177.07      205.97     38.55 o 
 -23  11   9       90.12      106.81     35.13 o 
 -21  11   9      351.20      314.80     35.67 o 
 -19  11   9      275.59      240.34     34.38 o 
 -17  11   9      247.53      242.63     48.23 o 
 -15  11   9     1176.20     1226.29     71.74 o 
 -13  11   9     1062.14      890.83     60.21 o 
 -11  11   9      114.42      113.61     41.01 o 
  -9  11   9      322.80      346.19     43.62 o 
  -7  11   9      799.86      802.21     35.83 o 
  -5  11   9       88.66      116.94     24.04 o 
  -3  11   9       37.87       20.45     22.88 o 
  -1  11   9      169.63      178.45     26.01 o 
   1  11   9       36.15       17.11     19.59 o 
   3  11   9       19.95       21.84     20.50 o 
   5  11   9       95.90      103.17     23.37 o 
   7  11   9      741.67      704.48     33.19 o 
   9  11   9       20.19       33.75     23.41 o 
  11  11   9      175.54      187.48     37.91 o 
  13  11   9        1.21       27.81     36.09 o 
  15  11   9      496.60      517.47     47.86 o 
 -26  12   9        3.63      -11.22     33.36 o 
 -24  12   9       12.34      -17.12     31.74 o 
 -22  12   9      564.30      547.48     41.41 o 
 -20  12   9        0.56      -39.28     49.33 o 
 -18  12   9      299.17      359.13     58.50 o 
 -16  12   9      156.73      217.97     53.67 o 
 -14  12   9        9.25       13.27     44.74 o 
 -12  12   9       68.93       59.39     40.85 o 
 -10  12   9        7.24       -3.33     41.80 o 
  -8  12   9       92.59       82.99     40.00 o 
  -6  12   9      216.38      248.17     48.77 o 
  -4  12   9      416.81      403.74     33.33 o 
  -2  12   9      217.88      197.40     29.81 o 
   0  12   9      322.49      277.04     32.29 o 
   2  12   9      151.47      147.02     29.05 o 
   4  12   9       26.21       11.13     21.53 o 
   6  12   9       12.10       13.79     22.67 o 
   8  12   9      127.95      119.29     25.11 o 
  10  12   9       38.53       40.42     33.41 o 
  12  12   9     1098.22     1074.20     60.39 o 
 -23  13   9     1056.02     1003.63     83.36 o 
 -21  13   9      127.86       83.80     51.31 o 
 -19  13   9      123.39      194.92     56.30 o 
 -17  13   9      541.07      589.30     67.23 o 
 -15  13   9       16.39      -21.96     44.82 o 
 -13  13   9        2.37       16.47     47.63 o 
 -11  13   9      790.74      878.97     65.92 o 
  -9  13   9        0.42       21.23     43.49 o 
  -7  13   9      199.02      184.28     44.01 o 
  -5  13   9      505.47      450.81     54.74 o 
  -3  13   9       51.84       64.39     28.82 o 
  -1  13   9      337.44      379.22     36.77 o 
   1  13   9        7.40        0.61     26.79 o 
   3  13   9       84.02       63.59     32.34 o 
   5  13   9       21.47       -7.19     29.01 o 
   7  13   9      410.99      425.72     38.85 o 
   9  13   9      168.11      189.56     37.97 o 
 -18  14   9       12.55       20.02     54.97 o 
 -16  14   9       12.28       -1.67     52.11 o 
 -14  14   9       98.03      115.83     48.17 o 
 -12  14   9       12.05       -4.75     47.97 o 
 -10  14   9       17.64       10.86     47.21 o 
  -8  14   9       46.12       17.82     49.75 o 
  -6  14   9      536.71      553.15     59.80 o 
  -4  14   9     1295.75     1327.65     75.90 o 
  -2  14   9        3.01       26.32     42.31 o 
   0  14   9      112.27      125.32     32.40 o 
   2  14   9      193.47      159.70     33.82 o 
   4  14   9      204.29      199.53     34.13 o 
   6  14   9      201.33      217.91     61.48 o 
  -9  15   9       34.24       40.48     52.88 o 
  -7  15   9       92.82      102.71     50.77 o 
  -5  15   9        5.03       -4.52     43.90 o 
  -3  15   9       73.01       54.30     47.96 o 
 -30   0  10     2653.73     2642.27     62.57 o 
 -28   0  10       22.09       29.52     23.16 o 
 -26   0  10       50.89       38.49     22.86 o 
 -24   0  10      129.42      118.67     13.77 o 
 -22   0  10       73.70       77.27     14.51 o 
 -20   0  10     1269.61     1235.08     28.85 o 
 -18   0  10     3710.73     4084.89     44.38 o 
 -16   0  10     7193.65     7597.76     53.92 o 
 -14   0  10     3453.18     3722.05     33.97 o 
 -12   0  10      141.90      133.66      9.24 o 
 -10   0  10     6150.90     6793.30     41.53 o 
  -8   0  10     2429.56     2518.28     30.12 o 
  -6   0  10     5027.10     5015.49     65.15 o 
  -4   0  10    13422.14    14916.43    173.81 o 
  -2   0  10    87119.77    98865.02    840.38 o 
   0   0  10      885.87     1036.97     26.05 o 
   2   0  10    13933.50    14404.21     91.18 o 
   4   0  10    10920.57    10713.15    535.67 o 
   6   0  10       26.90       35.70     19.25 o 
   8   0  10      153.99      135.23     20.48 o 
  10   0  10     2040.92     1839.73     38.21 o 
  12   0  10        0.26        6.36     18.24 o 
  14   0  10      478.56      529.14     30.62 o 
  16   0  10      273.95      273.18     28.78 o 
  18   0  10      247.63      248.71     30.70 o 
  20   0  10        2.09      -22.48     39.82 o 
  22   0  10      925.39      871.67     68.13 o 
  24   0  10      720.43      605.49     61.54 o 
  26   0  10      809.94      697.58     73.69 o 
 -35   1  10      710.10      709.19     47.72 o 
 -33   1  10      303.01      223.68     35.53 o 
 -31   1  10      616.86      634.74     41.87 o 
 -29   1  10      934.08      867.21     43.83 o 
 -27   1  10      158.98      156.26     18.02 o 
 -25   1  10      977.99      949.97     26.47 o 
 -23   1  10     2322.39     2354.98     35.85 o 
 -21   1  10      450.25      458.79     11.34 o 
 -19   1  10      217.85      178.77      7.49 o 
 -17   1  10     1027.09      942.22     23.74 o 
 -15   1  10     3732.92     4315.71     35.37 o 
 -13   1  10     4238.35     4671.79     97.26 o 
 -11   1  10    34559.91    37841.70    301.49 o 
  -9   1  10      158.39      167.09      8.75 o 
  -7   1  10     2691.67     2868.37     21.01 o 
  -5   1  10     3962.05     4556.98     36.57 o 
  -3   1  10     8622.53     9171.79     44.98 o 
  -1   1  10       23.77       18.00      8.52 o 
   1   1  10     1833.74     1919.09     24.40 o 
   3   1  10       84.37       74.38     10.70 o 
   5   1  10     4944.23     4464.83     40.68 o 
   7   1  10        6.82        0.75      7.19 o 
   9   1  10        2.08       -1.06     11.83 o 
  11   1  10       91.89       73.30     14.79 o 
  13   1  10     1223.57     1195.09     28.05 o 
  15   1  10      293.69      286.40     19.90 o 
  17   1  10      328.71      329.62     21.95 o 
  19   1  10      129.16      114.34     24.76 o 
  21   1  10      420.60      466.33     30.52 o 
  23   1  10        3.99       -9.89     31.45 o 
  25   1  10       39.61        4.70     50.78 o 
 -36   2  10      341.16      383.25     44.63 o 
 -34   2  10      101.40       81.37     36.56 o 
 -32   2  10     1525.95     1559.80     59.27 o 
 -30   2  10      580.21      525.04     39.64 o 
 -28   2  10     2573.50     2422.01     45.26 o 
 -26   2  10     3358.18     3357.83     39.37 o 
 -24   2  10      291.76      232.20     14.84 o 
 -22   2  10     2526.63     2644.47     31.97 o 
 -20   2  10     7701.98     7692.88    117.12 o 
 -18   2  10     2432.12     2282.44     26.20 o 
 -16   2  10      170.28      146.76     19.67 o 
 -14   2  10      193.68      179.52      8.44 o 
 -12   2  10        0.46        5.72      6.14 o 
 -10   2  10     8472.94     9902.74     32.07 o 
  -8   2  10     5110.07     5593.98     31.37 o 
  -6   2  10     1149.52     1165.98     10.33 o 
  -4   2  10       70.87       92.04      4.39 o 
  -2   2  10     3465.39     3815.92     27.53 o 
   0   2  10       43.13       22.59      7.61 o 
   2   2  10       99.37      152.52     10.26 o 
   4   2  10     1061.81      859.37     17.30 o 
   6   2  10     2612.05     2784.41     30.24 o 
   8   2  10      134.12      136.19     13.90 o 
  10   2  10      997.06      885.87     22.40 o 
  12   2  10     2071.76     2135.70     34.46 o 
  14   2  10       35.65       25.20     17.60 o 
  16   2  10       25.88       28.73     20.87 o 
  18   2  10       16.17       16.06     21.71 o 
  20   2  10        5.72       18.87     24.58 o 
  22   2  10        4.04        8.97     26.60 o 
  24   2  10       80.68       59.28     34.34 o 
 -37   3  10      133.86       92.89     42.54 o 
 -35   3  10       68.14       75.82     40.12 o 
 -33   3  10       10.10        8.20     34.44 o 
 -31   3  10       32.49       40.65     21.48 o 
 -29   3  10       87.39       70.95     16.24 o 
 -27   3  10       69.89       65.11     15.77 o 
 -25   3  10      698.82      662.11     22.13 o 
 -23   3  10     2457.27     2556.70     33.82 o 
 -21   3  10     7597.34     7572.91     52.95 o 
 -19   3  10     6351.49     5766.67     44.13 o 
 -17   3  10      301.81      280.82      9.66 o 
 -15   3  10     1086.07      920.85     18.03 o 
 -13   3  10      458.39      467.43     13.23 o 
 -11   3  10     1567.30     1538.53     24.17 o 
  -9   3  10     1979.65     2371.92     26.63 o 
  -7   3  10    14813.93    16280.96    117.57 o 
  -5   3  10      716.58      641.65     10.90 o 
  -3   3  10      274.42      310.64      9.13 o 
  -1   3  10      976.90      992.50     14.17 o 
   1   3  10        8.72       25.47      7.85 o 
   3   3  10      706.65      756.12     16.17 o 
   5   3  10     1597.97     1555.24     23.01 o 
   7   3  10      855.51      864.62     20.97 o 
   9   3  10      642.51      632.90     19.47 o 
  11   3  10      869.80      842.74     22.19 o 
  13   3  10      147.64      167.82     28.08 o 
  15   3  10      119.28      136.73     30.40 o 
  17   3  10      734.31      759.38     41.37 o 
  19   3  10      252.14      239.27     28.11 o 
  21   3  10        9.12        4.13     24.36 o 
  23   3  10       48.95       47.67     26.77 o 
  25   3  10      111.25      144.21     61.63 o 
 -38   4  10        0.15       -7.06     41.82 o 
 -36   4  10       19.97       -4.46     39.78 o 
 -34   4  10      385.54      415.15     46.47 o 
 -32   4  10      697.27      762.73     37.41 o 
 -30   4  10        0.00       10.14     18.05 o 
 -28   4  10       65.67       63.30     17.20 o 
 -26   4  10       83.14       89.70     16.76 o 
 -24   4  10      118.26      141.09     16.15 o 
 -22   4  10      206.18      184.28     16.42 o 
 -20   4  10      486.38      378.03     22.71 o 
 -18   4  10      973.13      857.82     17.37 o 
 -16   4  10     2148.29     2182.32     30.36 o 
 -14   4  10     7217.54     7578.37     84.88 o 
 -12   4  10    10821.30    11740.35    107.23 o 
 -10   4  10     1714.48     1989.05     19.33 o 
  -8   4  10     1793.45     1853.30     25.98 o 
  -6   4  10     1679.90     1643.12     18.83 o 
  -4   4  10      103.38      111.00      7.49 o 
  -2   4  10      429.36      503.42     11.21 o 
   0   4  10     3217.41     3242.23     24.88 o 
   2   4  10     5827.28     5602.71     60.72 o 
   4   4  10      186.61      147.77     11.94 o 
   6   4  10      587.63      555.20     16.42 o 
   8   4  10      258.85      178.23     13.85 o 
  10   4  10       38.96       29.55     20.36 o 
  12   4  10      280.21      263.72     28.64 o 
  14   4  10     1916.72     2038.23     54.53 o 
  16   4  10       76.39       61.52     28.21 o 
  18   4  10      279.45      254.82     40.24 o 
  20   4  10      264.45      246.74     29.20 o 
  22   4  10        4.82       19.82     25.56 o 
  24   4  10      161.18      119.19     39.96 o 
 -39   5  10       45.46       -1.96     42.05 o 
 -37   5  10        5.25      -25.83     41.16 o 
 -35   5  10        8.83       14.76     27.19 o 
 -33   5  10       88.53       88.40     22.04 o 
 -31   5  10      270.20      285.18     27.41 o 
 -29   5  10      166.90      194.22     21.44 o 
 -27   5  10      324.11      345.92     22.35 o 
 -25   5  10      560.60      567.96     22.99 o 
 -23   5  10      647.74      636.15     28.62 o 
 -21   5  10       24.82       22.83     18.80 o 
 -19   5  10     3919.71     3827.53     45.16 o 
 -17   5  10     4513.47     4146.74     52.12 o 
 -15   5  10     8512.40     7872.21     67.11 o 
 -13   5  10     6538.95     6580.55     67.68 o 
 -11   5  10      515.94      408.89     11.04 o 
  -9   5  10     2893.70     2867.73     40.23 o 
  -7   5  10      401.34      412.77     12.67 o 
  -5   5  10     4168.37     4372.53     36.36 o 
  -3   5  10     1702.81     1776.57     18.73 o 
  -1   5  10     6835.68     7034.30     54.01 o 
   1   5  10        4.65        5.63      7.94 o 
   3   5  10        0.00       -3.37      8.74 o 
   5   5  10     4600.97     4392.63     44.92 o 
   7   5  10        4.05       16.25     19.97 o 
   9   5  10      771.31      663.67     30.02 o 
  11   5  10      103.91       74.76     26.27 o 
  13   5  10       21.39       23.44     26.23 o 
  15   5  10        1.98       -1.38     30.61 o 
  17   5  10        6.48       -9.90     29.45 o 
  19   5  10       17.54        4.51     33.65 o 
  21   5  10      167.36      218.96     29.47 o 
  23   5  10      419.65      445.50     46.34 o 
 -38   6  10       24.26       28.51     47.84 o 
 -36   6  10        2.28       -2.65     28.75 o 
 -34   6  10      442.59      472.03     29.65 o 
 -32   6  10       76.52       69.37     22.84 o 
 -30   6  10       81.01       97.37     20.32 o 
 -28   6  10      135.07      159.52     21.15 o 
 -26   6  10       30.96       34.37     17.89 o 
 -24   6  10      285.50      275.59     25.34 o 
 -22   6  10       18.78       13.28     21.19 o 
 -20   6  10       68.53       44.46     19.72 o 
 -18   6  10      347.90      333.22     18.55 o 
 -16   6  10     1462.75     1468.11     38.52 o 
 -14   6  10     9899.35     9903.99    119.35 o 
 -12   6  10     6173.27     6460.28     57.04 o 
 -10   6  10     2211.04     2160.61     23.92 o 
  -8   6  10      117.30      152.74      9.84 o 
  -6   6  10        0.42        0.66      8.66 o 
  -4   6  10     1707.39     1669.49     22.17 o 
  -2   6  10     1339.31     1242.47     16.87 o 
   0   6  10      513.65      510.21     12.65 o 
   2   6  10     1583.59     1496.93     23.89 o 
   4   6  10     3203.47     3447.08     41.25 o 
   6   6  10        1.71       -7.42     15.23 o 
   8   6  10       18.80      -15.77     20.47 o 
  10   6  10       18.57        1.01     26.80 o 
  12   6  10      521.08      525.18     36.29 o 
  14   6  10      204.81      198.61     34.19 o 
  16   6  10       11.69        9.26     30.56 o 
  18   6  10        0.25        0.74     31.11 o 
  20   6  10      128.88      114.82     37.26 o 
  22   6  10       27.86       52.25     34.39 o 
 -37   7  10      266.58      259.78     37.30 o 
 -35   7  10      282.16      261.56     27.63 o 
 -33   7  10      305.90      357.41     28.98 o 
 -31   7  10      113.90       92.08     23.04 o 
 -29   7  10        0.50        5.57     20.48 o 
 -27   7  10        0.40        5.72     18.75 o 
 -25   7  10       55.29       71.39     24.94 o 
 -23   7  10      382.17      387.99     37.25 o 
 -21   7  10      812.06      804.25     48.22 o 
 -19   7  10        3.84       -2.74     18.47 o 
 -17   7  10     1280.67     1340.76     36.67 o 
 -15   7  10      548.30      535.28     29.89 o 
 -13   7  10       40.11       22.45     10.54 o 
 -11   7  10     2976.39     2938.44     55.40 o 
  -9   7  10      316.15      310.05     12.45 o 
  -7   7  10     8042.41     7921.77     87.14 o 
  -5   7  10     2754.65     2766.23     50.30 o 
  -3   7  10     2118.48     2277.16     31.33 o 
  -1   7  10     2872.58     2876.34     28.31 o 
   1   7  10       98.33       97.24     14.56 o 
   3   7  10      102.90       93.33     15.42 o 
   5   7  10      579.81      596.22     23.64 o 
   7   7  10      300.45      288.31     27.03 o 
   9   7  10      375.50      363.21     33.11 o 
  11   7  10        4.67        6.18     25.50 o 
  13   7  10       70.41       37.65     32.73 o 
  15   7  10       56.33       51.30     30.25 o 
  17   7  10      305.66      336.51     40.57 o 
  19   7  10       41.57       46.79     36.11 o 
  21   7  10      157.06      172.55     40.98 o 
 -36   8  10       11.25       39.48     31.10 o 
 -34   8  10       56.42       34.04     27.51 o 
 -32   8  10       12.97       28.91     24.29 o 
 -30   8  10      900.78      940.22     35.63 o 
 -28   8  10        0.48        2.70     20.87 o 
 -26   8  10       10.21       -2.78     26.88 o 
 -24   8  10       92.24       73.52     25.32 o 
 -22   8  10       19.83       51.98     25.97 o 
 -20   8  10        6.65       -3.20     24.30 o 
 -18   8  10      625.89      629.36     30.09 o 
 -16   8  10       34.78       45.82     20.90 o 
 -14   8  10       36.56       16.51     31.14 o 
 -12   8  10      785.67      755.67     53.04 o 
 -10   8  10     1215.15     1113.57     31.37 o 
  -8   8  10      149.29      160.77     12.93 o 
  -6   8  10     1072.61     1033.50     22.27 o 
  -4   8  10      554.74      516.76     18.68 o 
  -2   8  10      320.69      303.51     18.53 o 
   0   8  10      528.22      501.83     20.52 o 
   2   8  10       17.03       15.74     15.04 o 
   4   8  10     3926.57     3890.57     48.12 o 
   6   8  10       43.66       38.84     20.12 o 
   8   8  10      353.73      340.05     32.35 o 
  10   8  10        0.11       16.91     29.93 o 
  12   8  10       38.89       47.19     32.24 o 
  14   8  10       31.25       16.11     36.36 o 
  16   8  10       12.51        9.24     32.01 o 
  18   8  10       27.67       40.31     36.16 o 
  20   8  10        4.40      105.23     37.24 o 
 -33   9  10      260.72      254.50     30.69 o 
 -31   9  10      446.91      410.46     31.20 o 
 -29   9  10        0.02        1.47     22.93 o 
 -27   9  10        8.06      -21.09     30.26 o 
 -25   9  10      250.97      248.16     33.16 o 
 -23   9  10      106.42      127.34     29.47 o 
 -21   9  10      196.23      199.44     29.54 o 
 -19   9  10        0.03       13.33     23.72 o 
 -17   9  10      116.98      112.48     23.35 o 
 -15   9  10      218.00      185.78     35.82 o 
 -13   9  10       55.67       34.41     34.83 o 
 -11   9  10     1744.45     1769.54     65.90 o 
  -9   9  10      802.82      724.23     49.94 o 
  -7   9  10      414.17      376.96     18.71 o 
  -5   9  10      236.78      203.94     17.73 o 
  -3   9  10     1316.15     1296.98     30.64 o 
  -1   9  10      732.66      762.69     24.09 o 
   1   9  10     1769.56     1790.96     34.25 o 
   3   9  10        8.40       11.61     18.21 o 
   5   9  10      341.55      317.46     24.16 o 
   7   9  10      803.25      735.06     35.47 o 
   9   9  10        4.08        9.74     29.26 o 
  11   9  10        7.89        4.03     31.18 o 
  13   9  10      477.77      543.90     44.02 o 
  15   9  10       96.41       37.70     38.31 o 
  17   9  10       18.27       14.57     47.75 o 
 -32  10  10        0.04       45.05     25.63 o 
 -30  10  10       41.24       21.70     28.08 o 
 -28  10  10        0.88       -7.69     35.22 o 
 -26  10  10      619.62      699.92     45.99 o 
 -24  10  10        0.38        1.02     31.09 o 
 -22  10  10      596.79      683.53     39.56 o 
 -20  10  10      269.54      261.00     30.73 o 
 -18  10  10      187.38      216.82     29.30 o 
 -16  10  10      136.41       92.12     36.26 o 
 -14  10  10      409.38      404.20     45.85 o 
 -12  10  10       50.54       40.92     34.97 o 
 -10  10  10       63.09       49.96     31.53 o 
  -8  10  10      247.45      222.13     23.64 o 
  -6  10  10        1.96        2.06     20.55 o 
  -4  10  10       40.97       51.07     17.19 o 
  -2  10  10       20.15       21.88     17.66 o 
   0  10  10     2164.41     2245.90     42.83 o 
   2  10  10       11.91       11.17     19.50 o 
   4  10  10      554.93      609.05     29.81 o 
   6  10  10      108.58      113.72     24.10 o 
   8  10  10      378.48      358.65     27.30 o 
  10  10  10      151.07      126.62     36.26 o 
  12  10  10      535.68      605.46     42.30 o 
  14  10  10        0.10       36.58     35.69 o 
  16  10  10        6.70       -4.26     36.89 o 
 -29  11  10       33.91        4.85     38.82 o 
 -27  11  10        0.74       -0.97     33.97 o 
 -25  11  10      170.66      201.04     37.35 o 
 -23  11  10      306.98      347.62     36.65 o 
 -21  11  10       91.23      112.82     30.75 o 
 -19  11  10     1030.89     1002.93     67.74 o 
 -17  11  10        0.03        6.03     38.38 o 
 -15  11  10        1.74       36.08     42.54 o 
 -13  11  10      199.88      198.04     45.23 o 
 -11  11  10      553.85      508.05     47.44 o 
  -9  11  10      179.15      135.11     40.99 o 
  -7  11  10        8.75       14.68     22.34 o 
  -5  11  10      283.89      278.38     29.06 o 
  -3  11  10      131.86      130.40     24.75 o 
  -1  11  10        1.04        6.98     18.44 o 
   1  11  10      603.15      575.18     28.42 o 
   3  11  10       33.03       43.56     20.31 o 
   5  11  10      334.35      361.08     27.11 o 
   7  11  10       15.23       28.94     21.87 o 
   9  11  10        5.58       25.98     34.17 o 
  11  11  10       12.45       13.93     34.40 o 
  13  11  10      591.26      613.94     50.40 o 
  15  11  10       56.51       63.33     52.53 o 
 -28  12  10      454.80      562.79     69.52 o 
 -26  12  10       30.26       11.59     53.62 o 
 -24  12  10      279.10      210.11     59.42 o 
 -22  12  10        2.55      -15.82     45.59 o 
 -20  12  10      187.85      148.83     50.86 o 
 -18  12  10       75.32      129.44     51.34 o 
 -16  12  10       86.09      118.19     43.43 o 
 -14  12  10      158.37      181.76     46.74 o 
 -12  12  10        1.45      -17.47     43.40 o 
 -10  12  10      559.17      644.52     56.05 o 
  -8  12  10        7.17        2.52     40.92 o 
  -6  12  10      512.86      523.77     50.84 o 
  -4  12  10      530.61      546.03     35.92 o 
  -2  12  10        7.21        6.48     26.31 o 
   0  12  10      305.36      330.79     33.69 o 
   2  12  10        0.07      -27.02     27.02 o 
   4  12  10      496.91      452.11     29.35 o 
   6  12  10      120.61       73.68     25.10 o 
   8  12  10      460.56      472.45     32.89 o 
  10  12  10      407.08      434.72     43.29 o 
  12  12  10        1.66       69.77     40.48 o 
 -23  13  10      194.09      142.44     62.07 o 
 -21  13  10       95.43       47.32     46.41 o 
 -19  13  10      134.65      107.99     58.99 o 
 -17  13  10       37.53       35.25     46.35 o 
 -15  13  10        0.42      -10.34     42.08 o 
 -13  13  10      141.14       92.01     50.51 o 
 -11  13  10        7.40       36.66     46.37 o 
  -9  13  10      116.59      126.78     48.22 o 
  -7  13  10       80.41       39.51     42.36 o 
  -5  13  10       16.83        3.68     35.40 o 
  -3  13  10        5.67       17.39     39.39 o 
  -1  13  10      103.21      120.35     30.87 o 
   1  13  10       44.51       28.26     28.65 o 
   3  13  10        3.88      -11.65     29.71 o 
   5  13  10       96.31       85.60     30.60 o 
   7  13  10      416.05      334.96     38.08 o 
   9  13  10      275.13      262.17     67.04 o 
 -18  14  10        0.77      -30.02     56.32 o 
 -16  14  10        1.15       41.96     51.97 o 
 -14  14  10       40.05       53.91     44.88 o 
 -12  14  10       16.78        8.97     50.01 o 
 -10  14  10       93.38      102.04     52.92 o 
  -8  14  10      424.84      369.16     55.92 o 
  -6  14  10      110.03       77.30     45.94 o 
  -4  14  10      308.21      283.77     51.18 o 
  -2  14  10      102.15      104.12     45.43 o 
   0  14  10       21.06       38.87     44.47 o 
   2  14  10       74.25       47.73     31.26 o 
   4  14  10      141.08      115.03     34.86 o 
  -9  15  10     1557.77     1707.12     91.10 o 
  -7  15  10      646.25      639.11     64.70 o 
 -33   1  11      116.20      137.12     32.82 o 
 -31   1  11       37.56       39.25     29.07 o 
 -29   1  11     1541.95     1423.93     49.56 o 
 -27   1  11       21.56       13.51     14.68 o 
 -25   1  11      112.87       87.82     14.52 o 
 -23   1  11       89.74      100.37     13.52 o 
 -21   1  11     3400.88     3266.31    196.44 o 
 -19   1  11      188.69      116.28      6.15 o 
 -17   1  11     2756.71     2828.83     30.57 o 
 -15   1  11      811.62     1095.01     18.80 o 
 -13   1  11    18757.83    20048.34    239.68 o 
 -11   1  11      253.14      235.97     10.29 o 
  -9   1  11     5782.22     6412.92     35.73 o 
  -7   1  11       58.40       14.08      6.59 o 
  -5   1  11     2173.40     2376.05     20.78 o 
  -3   1  11     1261.75     1235.18     33.56 o 
  -1   1  11      402.22      423.22     23.62 o 
   1   1  11     2880.10     3057.99     38.54 o 
   3   1  11      665.03      669.38     31.74 o 
   5   1  11     1373.65     1304.02     22.28 o 
   7   1  11      815.99      703.07     19.03 o 
   9   1  11      319.83      321.96     16.59 o 
  11   1  11       87.32       93.75     14.96 o 
  13   1  11      488.35      493.77     20.05 o 
  15   1  11     1119.43     1132.40     31.25 o 
  17   1  11      421.11      448.22     28.84 o 
  19   1  11       16.43        0.25     23.26 o 
  21   1  11      401.30      431.93     43.31 o 
  23   1  11       45.19       52.40     36.16 o 
 -36   2  11      966.02     1023.14     56.77 o 
 -34   2  11      230.55      222.93     36.75 o 
 -32   2  11      330.28      249.79     35.93 o 
 -30   2  11      924.34      856.61     43.76 o 
 -28   2  11      437.54      452.52     44.60 o 
 -26   2  11      548.20      558.57     19.74 o 
 -24   2  11      752.53      744.55     20.19 o 
 -22   2  11     2445.06     2343.46     29.93 o 
 -20   2  11      501.63      418.91     15.04 o 
 -18   2  11       36.25       42.79     10.78 o 
 -16   2  11     1270.98     1599.69     24.95 o 
 -14   2  11      296.04      288.21      9.42 o 
 -12   2  11    13598.19    14819.80     53.37 o 
 -10   2  11     7563.62     8451.90     28.58 o 
  -8   2  11      280.81      357.51      7.58 o 
  -6   2  11     7134.49     8156.56     25.98 o 
  -4   2  11     1989.21     2431.86     21.72 o 
  -2   2  11      380.30      341.98      9.98 o 
   0   2  11       15.58       22.60      8.74 o 
   2   2  11      261.21      197.37     11.44 o 
   4   2  11      160.81      160.70     12.23 o 
   6   2  11      243.81      216.89     14.46 o 
   8   2  11      745.12      715.68     22.83 o 
  10   2  11       86.94       55.95     14.21 o 
  12   2  11        8.31       11.78     14.90 o 
  14   2  11      815.31      823.56     37.81 o 
  16   2  11       10.74        0.96     20.17 o 
  18   2  11      228.95      239.02     27.39 o 
  20   2  11      209.69      229.50     28.77 o 
  22   2  11      373.20      414.54     33.13 o 
  24   2  11      321.22      326.78     43.11 o 
 -37   3  11       26.25        5.37     37.13 o 
 -35   3  11     1090.55     1135.03     59.26 o 
 -33   3  11       28.04        8.52     32.98 o 
 -31   3  11     1073.35     1066.53     36.37 o 
 -29   3  11      509.46      531.85     22.46 o 
 -27   3  11      403.83      457.56     20.59 o 
 -25   3  11     2670.12     2705.82     36.35 o 
 -23   3  11     4263.29     4366.73     42.75 o 
 -21   3  11       51.37       33.78     11.60 o 
 -19   3  11     2914.72     3087.32     25.56 o 
 -17   3  11     2280.56     2244.12     62.54 o 
 -15   3  11      294.47      220.56     12.15 o 
 -13   3  11        4.70        4.57      7.83 o 
 -11   3  11       17.14       34.64      5.45 o 
  -9   3  11     1477.93     1681.74     18.13 o 
  -7   3  11      127.83      112.19      7.78 o 
  -5   3  11     1963.26     2090.32     18.46 o 
  -3   3  11     4218.56     4227.72     39.89 o 
  -1   3  11      203.30      185.97      9.29 o 
   1   3  11      831.59      878.49     17.51 o 
   3   3  11     1084.44     1154.69     20.60 o 
   5   3  11    11367.94    10805.38     71.44 o 
   7   3  11       15.06        9.04     12.02 o 
   9   3  11     1710.61     1684.25     28.09 o 
  11   3  11      181.88      169.62     16.18 o 
  13   3  11       13.93       34.59     26.92 o 
  15   3  11      214.28      281.79     33.46 o 
  17   3  11      121.18      139.51     25.66 o 
  19   3  11        1.80      -21.92     23.67 o 
  21   3  11      369.33      400.17     33.29 o 
  23   3  11       10.86       -0.78     27.12 o 
 -38   4  11      126.59      147.75     46.53 o 
 -36   4  11       95.34      102.77     40.37 o 
 -34   4  11       77.28      101.88     42.72 o 
 -32   4  11       46.73       48.03     19.18 o 
 -30   4  11      120.58      129.15     18.78 o 
 -28   4  11       82.61       94.39     17.77 o 
 -26   4  11      971.57      924.41     25.90 o 
 -24   4  11      374.30      312.71     18.04 o 
 -22   4  11     4146.28     3921.25     44.50 o 
 -20   4  11      886.53      832.52     15.47 o 
 -18   4  11       52.48       39.10      8.79 o 
 -16   4  11     1665.70     1717.52     23.45 o 
 -14   4  11      473.01      607.16     15.70 o 
 -12   4  11     1394.24     1599.30     16.77 o 
 -10   4  11      761.91      924.92     14.73 o 
  -8   4  11       40.85       48.42      7.75 o 
  -6   4  11     5221.36     5831.04     35.20 o 
  -4   4  11       20.59       10.82      6.86 o 
  -2   4  11     4021.80     4193.34     28.27 o 
   0   4  11     2301.83     2349.92     22.79 o 
   2   4  11     2027.70     2013.71     22.46 o 
   4   4  11     3482.47     3303.29     36.85 o 
   6   4  11      397.78      273.09     14.64 o 
   8   4  11     1698.63     1511.17     37.32 o 
  10   4  11     1188.99     1218.90     37.84 o 
  12   4  11      151.18      152.59     25.44 o 
  14   4  11      412.18      486.36     38.01 o 
  16   4  11       17.13        7.74     30.18 o 
  18   4  11       25.48       18.37     29.38 o 
  20   4  11       44.81       25.83     25.78 o 
  22   4  11        1.94       -9.96     27.40 o 
 -39   5  11        0.52       18.06     43.02 o 
 -37   5  11      344.77      310.17     52.22 o 
 -35   5  11        0.16      -24.50     26.29 o 
 -33   5  11      119.82      117.04     21.61 o 
 -31   5  11     2382.62     2550.55     45.25 o 
 -29   5  11      422.03      432.24     24.98 o 
 -27   5  11       64.53       89.73     17.91 o 
 -25   5  11      502.43      497.76     22.69 o 
 -23   5  11       16.07       12.70     14.79 o 
 -21   5  11      148.11      162.37     17.02 o 
 -19   5  11     1479.24     1349.06     29.63 o 
 -17   5  11      195.45      184.64     10.19 o 
 -15   5  11     3304.43     3132.78     31.15 o 
 -13   5  11     1625.33     1816.28     19.10 o 
 -11   5  11      259.14      265.11     10.04 o 
  -9   5  11        0.03        4.36      7.46 o 
  -7   5  11       30.53       27.01      8.02 o 
  -5   5  11      759.15      766.39     15.90 o 
  -3   5  11      737.32      705.96     13.62 o 
  -1   5  11       74.69       59.20      8.61 o 
   1   5  11     1584.99     1564.56     20.07 o 
   3   5  11      800.55      834.13     16.57 o 
   5   5  11        4.99        8.79     15.69 o 
   7   5  11        0.12       -8.25     20.36 o 
   9   5  11       86.04       62.52     21.89 o 
  11   5  11      205.41      188.29     24.92 o 
  13   5  11      404.96      465.62     34.16 o 
  15   5  11       27.76       26.34     28.77 o 
  17   5  11       16.78       27.93     31.24 o 
  19   5  11       50.35       36.03     39.65 o 
  21   5  11      257.97      299.31     31.16 o 
 -38   6  11      152.52      127.81     49.88 o 
 -36   6  11       15.65        8.61     29.60 o 
 -34   6  11      438.07      453.65     29.86 o 
 -32   6  11      133.86      141.59     23.83 o 
 -30   6  11        9.27       -0.42     18.41 o 
 -28   6  11       40.47       32.16     18.19 o 
 -26   6  11       18.04        1.97     16.77 o 
 -24   6  11       56.83       52.86     22.02 o 
 -22   6  11       18.44       24.99     19.99 o 
 -20   6  11     1216.51     1217.32     29.65 o 
 -18   6  11       54.54       58.94     14.68 o 
 -16   6  11     2997.67     3205.06     52.90 o 
 -14   6  11    13189.66    13759.27    156.60 o 
 -12   6  11     1954.17     2057.93     28.21 o 
 -10   6  11     3505.84     3410.64     30.59 o 
  -8   6  11      900.52      872.06     16.89 o 
  -6   6  11      677.85      631.62     16.81 o 
  -4   6  11      348.32      331.62     11.35 o 
  -2   6  11     7525.46     7346.58     52.43 o 
   0   6  11     1258.09     1209.27     20.37 o 
   2   6  11      262.79      253.37     17.61 o 
   4   6  11     1425.06     1368.89     29.49 o 
   6   6  11      186.95      213.13     22.91 o 
   8   6  11      262.84      259.63     26.45 o 
  10   6  11      234.78      278.44     31.18 o 
  12   6  11        7.29        5.81     27.38 o 
  14   6  11       14.13       25.70     30.34 o 
  16   6  11        0.00       -1.77     32.14 o 
  18   6  11        2.38       11.90     35.21 o 
  20   6  11      168.62      229.44     39.90 o 
 -37   7  11       10.03       19.42     29.53 o 
 -35   7  11       12.95        4.01     23.23 o 
 -33   7  11        0.17        8.84     23.65 o 
 -31   7  11       83.04       64.33     22.95 o 
 -29   7  11       13.32       26.24     20.14 o 
 -27   7  11      548.18      562.26     26.43 o 
 -25   7  11      145.52      119.84     24.98 o 
 -23   7  11      608.38      646.19     34.49 o 
 -21   7  11     1063.70     1060.31     37.69 o 
 -19   7  11        7.91       -3.21     20.61 o 
 -17   7  11     1280.28     1305.11     52.99 o 
 -15   7  11     1688.42     1631.97     39.93 o 
 -13   7  11      573.27      521.70     26.79 o 
 -11   7  11      447.73      489.96     14.89 o 
  -9   7  11     8466.90     8403.34     46.93 o 
  -7   7  11     5740.48     5896.76     43.19 o 
  -5   7  11      625.01      610.29     18.92 o 
  -3   7  11     4159.14     4181.19     33.99 o 
  -1   7  11       42.97       38.95     10.74 o 
   1   7  11     3853.66     3934.73     45.17 o 
   3   7  11     1306.02     1295.75     29.66 o 
   5   7  11        0.16       -5.00     16.55 o 
   7   7  11      189.19      175.31     25.54 o 
   9   7  11      250.32      258.11     31.90 o 
  11   7  11        5.74       -7.68     30.20 o 
  13   7  11       92.39      128.31     32.48 o 
  15   7  11      160.43      166.78     36.47 o 
  17   7  11       69.22       81.06     40.15 o 
  19   7  11      359.16      375.10     44.50 o 
 -36   8  11        1.18        1.79     31.90 o 
 -34   8  11        3.14      -13.97     24.71 o 
 -32   8  11       10.96        7.60     21.81 o 
 -30   8  11      217.53      196.15     25.69 o 
 -28   8  11       12.49       13.76     20.52 o 
 -26   8  11        4.94       11.06     24.98 o 
 -24   8  11     1236.29     1312.50     49.78 o 
 -22   8  11      519.54      510.53     32.29 o 
 -20   8  11       13.71       10.36     23.83 o 
 -18   8  11     1247.13     1130.20     39.44 o 
 -16   8  11       21.10       39.97     33.30 o 
 -14   8  11     1656.64     1682.50     62.12 o 
 -12   8  11       70.68      157.60     29.70 o 
 -10   8  11      158.52      168.28     14.13 o 
  -8   8  11      184.22      202.02     13.88 o 
  -6   8  11        0.20      -10.68     11.98 o 
  -4   8  11     1475.53     1391.78     27.46 o 
  -2   8  11      182.63      138.46     15.85 o 
   0   8  11     1496.91     1487.95     30.22 o 
   2   8  11        0.02        0.89     15.82 o 
   4   8  11      227.36      279.19     20.76 o 
   6   8  11      265.80      215.94     22.77 o 
   8   8  11      358.87      336.97     33.99 o 
  10   8  11       23.52       29.60     30.62 o 
  12   8  11       14.12        7.41     30.09 o 
  14   8  11       79.13       34.00     33.93 o 
  16   8  11        1.35       14.70     36.05 o 
  18   8  11       13.19       -0.81     39.92 o 
 -35   9  11      553.83      471.64     34.81 o 
 -33   9  11      227.31      185.06     29.23 o 
 -31   9  11        4.95       11.87     22.48 o 
 -29   9  11      161.17      124.01     25.40 o 
 -27   9  11      177.67      123.46     32.03 o 
 -25   9  11       61.16       57.71     29.54 o 
 -23   9  11      135.81      188.16     29.86 o 
 -21   9  11      109.57       89.40     27.31 o 
 -19   9  11     5511.58     5959.69     80.43 o 
 -17   9  11      920.87      920.48     56.08 o 
 -15   9  11      167.86      158.11     35.81 o 
 -13   9  11     1727.03     1797.71     69.65 o 
 -11   9  11      630.16      565.22     47.24 o 
  -9   9  11      393.32      315.31     23.67 o 
  -7   9  11      457.91      416.69     20.19 o 
  -5   9  11     1272.04     1365.56     30.84 o 
  -3   9  11      595.31      622.65     22.61 o 
  -1   9  11      245.35      260.98     19.43 o 
   1   9  11        8.24       14.44     16.17 o 
   3   9  11      173.91      183.77     22.15 o 
   5   9  11      217.45      229.34     23.99 o 
   7   9  11      496.81      492.92     29.86 o 
   9   9  11       44.31       36.64     28.87 o 
  11   9  11       48.87       54.71     33.64 o 
  13   9  11        4.83        4.44     34.87 o 
  15   9  11      645.41      715.25     50.85 o 
  17   9  11       25.33        6.68     38.40 o 
 -32  10  11      200.96      212.95     30.55 o 
 -30  10  11      243.67      211.48     35.44 o 
 -28  10  11       39.12       30.11     31.83 o 
 -26  10  11        2.76        7.57     48.06 o 
 -24  10  11       30.41       -1.68     29.60 o 
 -22  10  11        9.55        9.81     50.98 o 
 -20  10  11      867.37      948.63     66.12 o 
 -18  10  11      188.79      219.58     43.26 o 
 -16  10  11      371.50      297.55     47.08 o 
 -14  10  11       57.77       31.07     36.43 o 
 -12  10  11       28.90       71.93     34.57 o 
 -10  10  11      201.45      209.57     36.85 o 
  -8  10  11      179.72      141.59     22.27 o 
  -6  10  11        6.41       -3.33     21.05 o 
  -4  10  11      324.10      316.91     21.81 o 
  -2  10  11       50.37       40.41     18.56 o 
   0  10  11      210.98      224.48     22.67 o 
   2  10  11      459.03      472.54     26.76 o 
   4  10  11       27.99       21.83     20.70 o 
   6  10  11      130.36      154.34     23.75 o 
   8  10  11       62.90       80.73     31.36 o 
  10  10  11        9.72       25.16     33.83 o 
  12  10  11      352.17      396.97     45.21 o 
  14  10  11       13.31       32.47     37.98 o 
  16  10  11      494.49      590.59     50.68 o 
 -31  11  11       89.66       82.65     33.18 o 
 -29  11  11      648.69      722.57     70.79 o 
 -27  11  11     1047.35      934.99     72.67 o 
 -25  11  11        9.82       13.70     45.37 o 
 -23  11  11     1388.07     1339.37     81.00 o 
 -21  11  11     2309.04     2282.26     93.72 o 
 -19  11  11      737.72      803.14     64.21 o 
 -17  11  11       12.08      -12.50     43.13 o 
 -15  11  11      419.46      466.26     52.41 o 
 -13  11  11      295.09      331.42     47.62 o 
 -11  11  11       15.93       -2.01     39.33 o 
  -9  11  11      380.11      421.35     50.94 o 
  -7  11  11      627.29      697.04     35.13 o 
  -5  11  11       76.69       57.56     24.20 o 
  -3  11  11      142.95      129.99     26.33 o 
  -1  11  11       24.49       18.01     20.16 o 
   1  11  11      793.67      758.59     31.52 o 
   3  11  11      518.02      540.35     30.35 o 
   5  11  11       31.21       42.92     22.94 o 
   7  11  11     1792.32     1849.85     47.37 o 
   9  11  11       21.46       27.18     33.67 o 
  11  11  11      151.01      136.01     39.36 o 
  13  11  11     1004.99     1131.04     55.50 o 
 -28  12  11     1668.93     1892.36    102.76 o 
 -26  12  11       47.21       69.43     58.27 o 
 -24  12  11      150.59      108.38     57.80 o 
 -22  12  11       19.84        4.73     46.15 o 
 -20  12  11       74.39       72.37     44.22 o 
 -18  12  11        6.66       -9.12     37.60 o 
 -16  12  11       27.70       -1.18     44.86 o 
 -14  12  11      162.96      127.15     44.02 o 
 -12  12  11      111.64      117.77     39.22 o 
 -10  12  11      238.57      292.57     48.79 o 
  -8  12  11      202.86      218.91     40.92 o 
  -6  12  11      306.64      225.59     44.17 o 
  -4  12  11      290.02      284.37     31.64 o 
  -2  12  11      153.03      148.78     49.91 o 
   0  12  11      143.70      147.14     30.36 o 
   2  12  11        3.19       10.19     22.56 o 
   4  12  11       11.45       24.10     23.74 o 
   6  12  11      321.83      266.68     28.23 o 
   8  12  11     1027.02     1088.98     53.61 o 
  10  12  11      486.67      543.47     56.34 o 
 -23  13  11        4.45       -2.54     55.96 o 
 -21  13  11       81.58       68.56     50.48 o 
 -19  13  11      161.09      106.39     53.91 o 
 -17  13  11      313.45      282.24     56.75 o 
 -15  13  11        1.49       13.17     43.59 o 
 -13  13  11        1.84       16.60     43.72 o 
 -11  13  11       18.05       12.86     42.75 o 
  -9  13  11      277.82      329.35     52.02 o 
  -7  13  11      114.78      150.49     50.03 o 
  -5  13  11       53.53       34.62     41.08 o 
  -3  13  11      327.41      338.40     50.05 o 
  -1  13  11       74.15       60.47     27.83 o 
   1  13  11       41.93       65.52     29.65 o 
   3  13  11        1.58        3.47     27.10 o 
   5  13  11        8.44      -14.07     29.46 o 
   7  13  11       15.92      -20.06     32.17 o 
 -18  14  11      264.42      261.47     64.50 o 
 -16  14  11      494.52      548.21     65.92 o 
 -14  14  11      138.38      166.04     50.35 o 
 -12  14  11       25.22       -9.14     48.88 o 
 -10  14  11        5.26      -17.70     46.44 o 
  -8  14  11       13.30        7.58     45.45 o 
  -6  14  11      209.17      229.06     52.87 o 
  -4  14  11      328.24      338.00     52.27 o 
  -2  14  11      655.85      691.22     60.97 o 
   0  14  11       26.81       10.61     39.60 o 
   2  14  11      338.85      321.68     51.50 o 
 -22   0  12     3863.14     3804.21     47.24 o 
 -20   0  12       54.74       24.35      9.95 o 
 -18   0  12     7842.21     7538.67     53.30 o 
 -16   0  12     1217.68     1560.92     23.54 o 
 -14   0  12        1.01        3.44      6.78 o 
 -12   0  12    10610.63    12417.01     99.64 o 
 -10   0  12     4316.54     5153.21     33.93 o 
  -8   0  12     1420.69     1504.78     36.59 o 
  -6   0  12     1108.38     1298.18     28.03 o 
  -4   0  12     2225.58     2440.42     60.41 o 
  -2   0  12     1073.39     1461.23     82.73 o 
   0   0  12     3380.03     3556.48     49.05 o 
   2   0  12      248.28      284.03     20.91 o 
   4   0  12       54.13        3.27     17.36 o 
   6   0  12      810.36      621.50     29.37 o 
   8   0  12     1182.99     1005.70     37.85 o 
  10   0  12      294.16      283.40     23.19 o 
  12   0  12      534.18      521.23     27.83 o 
  14   0  12        0.05      -14.48     24.76 o 
  16   0  12      420.35      417.08     44.65 o 
  18   0  12      364.90      336.25     33.52 o 
  20   0  12       59.59       81.75     45.29 o 
  22   0  12     2647.34     3032.26    113.54 o 
 -25   1  12      240.73      255.28     21.71 o 
 -23   1  12     1163.07     1124.21     33.43 o 
 -21   1  12      745.65      777.75     26.96 o 
 -19   1  12     2313.27     2305.94     39.45 o 
 -17   1  12     6553.18     6737.60     61.97 o 
 -15   1  12     3106.99     3687.03     44.60 o 
 -13   1  12     1282.05     1597.15     24.95 o 
 -11   1  12      635.58      544.63     12.77 o 
  -9   1  12      228.17      241.83      9.73 o 
  -7   1  12       92.66      192.45      8.44 o 
  -5   1  12     1005.70     1091.33     18.60 o 
  -3   1  12     1272.78     1508.04     21.78 o 
  -1   1  12      620.85      636.46     17.17 o 
   1   1  12      477.74      500.60     18.49 o 
   3   1  12      241.09      179.49     14.68 o 
   5   1  12        2.72      -11.82     11.82 o 
   7   1  12        7.95        4.67     12.48 o 
   9   1  12        8.71        7.62     13.84 o 
  11   1  12       24.12       19.73     15.77 o 
  13   1  12        7.67       16.42     15.30 o 
  15   1  12      372.93      430.28     23.22 o 
  17   1  12       56.36       86.48     24.56 o 
  19   1  12       25.29       22.57     25.20 o 
  21   1  12      634.34      731.16     48.60 o 
  23   1  12        0.07      -12.17     34.42 o 
 -32   2  12       41.24       56.61     31.21 o 
 -30   2  12      286.29      308.04     36.29 o 
 -28   2  12     1411.50     1468.06     35.59 o 
 -26   2  12     1367.89     1286.50     25.45 o 
 -24   2  12     1269.17     1155.11     23.19 o 
 -22   2  12     7487.16     7245.23     59.38 o 
 -20   2  12     1606.19     1562.01     27.73 o 
 -18   2  12       82.79       51.49     10.79 o 
 -16   2  12      549.05      524.68     18.87 o 
 -14   2  12      957.51      991.90     18.41 o 
 -12   2  12     7123.52     7766.89     62.83 o 
 -10   2  12      635.15      640.16     10.07 o 
  -8   2  12      632.85      617.16      8.72 o 
  -6   2  12     5747.62     6306.77     51.19 o 
  -4   2  12     3114.10     3542.10     36.54 o 
  -2   2  12       56.85       90.31      9.06 o 
   0   2  12     3974.27     4052.63     36.22 o 
   2   2  12     6765.99     6294.44     48.05 o 
   4   2  12     1645.99     1650.07     29.63 o 
   6   2  12     1996.57     1978.18     28.73 o 
   8   2  12      211.94      223.58     16.53 o 
  10   2  12       17.49       -3.46     14.49 o 
  12   2  12      567.95      625.95     25.86 o 
  14   2  12        6.39       -2.03     24.80 o 
  16   2  12      244.95      233.30     26.10 o 
  18   2  12       11.62       18.17     22.68 o 
  20   2  12      161.33      134.44     28.89 o 
  22   2  12       90.06       83.77     33.62 o 
 -35   3  12      275.07      310.41     42.81 o 
 -33   3  12      502.96      514.18     43.61 o 
 -31   3  12     2068.16     1999.22     65.02 o 
 -29   3  12      248.86      235.31     18.21 o 
 -27   3  12      257.16      239.44     16.61 o 
 -25   3  12      671.91      632.59     21.26 o 
 -23   3  12       37.28       27.68     12.97 o 
 -21   3  12     3309.65     3212.03     42.16 o 
 -19   3  12      975.42      953.44     17.10 o 
 -17   3  12     3233.21     3192.02     43.00 o 
 -15   3  12     5248.80     5583.25     33.92 o 
 -13   3  12      906.39     1101.25     15.88 o 
 -11   3  12      829.57      816.64     13.30 o 
  -9   3  12       50.57       37.81      7.06 o 
  -7   3  12      431.15      560.93      8.80 o 
  -5   3  12      216.87      260.40      6.48 o 
  -3   3  12       72.05       94.97      8.49 o 
  -1   3  12       49.54       43.98      8.58 o 
   1   3  12        2.96       15.58     10.46 o 
   3   3  12     4026.46     3939.14     35.91 o 
   5   3  12     1170.44     1178.16     24.01 o 
   7   3  12        1.02        1.86     13.02 o 
   9   3  12      667.44      667.40     21.27 o 
  11   3  12       33.23       29.95     18.75 o 
  13   3  12     1977.22     2052.45     54.74 o 
  15   3  12        5.78       10.21     29.14 o 
  17   3  12       92.90       89.11     24.22 o 
  19   3  12        2.78       -0.51     26.16 o 
  21   3  12      205.05      215.98     32.22 o 
  23   3  12       20.47       52.70     36.12 o 
 -36   4  12      322.52      319.84     48.93 o 
 -34   4  12      323.84      356.17     47.27 o 
 -32   4  12      256.50      225.11     21.90 o 
 -30   4  12      226.68      221.88     19.92 o 
 -28   4  12      531.44      541.20     26.17 o 
 -26   4  12      484.31      483.68     20.46 o 
 -24   4  12     5391.65     5178.34     49.46 o 
 -22   4  12      715.99      602.02     19.48 o 
 -20   4  12     5842.12     5794.00     45.14 o 
 -18   4  12      241.35      208.36     12.15 o 
 -16   4  12     3162.82     2996.89     33.62 o 
 -14   4  12       88.96       79.00     10.31 o 
 -12   4  12      648.64      614.99     12.23 o 
 -10   4  12       95.49       81.76      7.44 o 
  -8   4  12       63.40       90.48      8.47 o 
  -6   4  12     1213.06     1249.17     16.08 o 
  -4   4  12      539.87      465.24     12.06 o 
  -2   4  12      221.26      216.87     10.29 o 
   0   4  12      194.08      207.17     10.83 o 
   2   4  12       20.12       21.73     10.78 o 
   4   4  12     3734.92     3265.19     49.42 o 
   6   4  12       28.10       14.45     12.54 o 
   8   4  12      182.03      166.44     20.13 o 
  10   4  12       11.54       15.79     24.00 o 
  12   4  12       14.44        4.59     25.49 o 
  14   4  12       55.65       43.25     31.11 o 
  16   4  12      229.37      222.08     35.31 o 
  18   4  12       64.48       60.82     27.39 o 
  20   4  12      127.86      123.01     30.18 o 
  22   4  12       16.17       -5.14     29.53 o 
 -37   5  12      207.33      210.60     46.05 o 
 -35   5  12      318.58      335.44     53.32 o 
 -33   5  12        5.68        3.46     20.55 o 
 -31   5  12      229.04      214.77     21.68 o 
 -29   5  12      112.18      116.80     20.02 o 
 -27   5  12      422.95      429.59     22.46 o 
 -25   5  12     4166.46     4164.70     48.05 o 
 -23   5  12     3340.34     3129.46     36.81 o 
 -21   5  12      502.71      546.43     22.39 o 
 -19   5  12     7010.15     7013.74     78.27 o 
 -17   5  12      872.02      796.88     26.94 o 
 -15   5  12     1358.44     1306.25     39.42 o 
 -13   5  12        8.06       16.26      6.68 o 
 -11   5  12       59.25       52.48      8.22 o 
  -9   5  12      132.43      116.26      9.07 o 
  -7   5  12      563.85      629.61     16.80 o 
  -5   5  12       71.78      101.89      9.18 o 
  -3   5  12     1686.08     1623.19     19.78 o 
  -1   5  12       25.54        8.47      8.71 o 
   1   5  12     1521.13     1573.56     21.43 o 
   3   5  12       91.28       88.72     10.78 o 
   5   5  12      904.88      757.29     25.65 o 
   7   5  12       25.36       31.80     21.12 o 
   9   5  12        1.46      -16.24     24.01 o 
  11   5  12      113.01      124.63     26.86 o 
  13   5  12       15.30        3.99     28.71 o 
  15   5  12       77.55       93.59     30.96 o 
  17   5  12      118.32      166.17     38.85 o 
  19   5  12        3.11       -2.64     38.53 o 
  21   5  12       17.47       23.61     28.92 o 
 -38   6  12       13.42       24.02     49.07 o 
 -36   6  12       84.61       84.93     30.32 o 
 -34   6  12      136.03      100.06     23.34 o 
 -32   6  12      374.88      386.74     26.00 o 
 -30   6  12      178.66      180.39     22.19 o 
 -28   6  12      464.08      461.07     25.25 o 
 -26   6  12       15.30       23.96     16.89 o 
 -24   6  12     1533.30     1571.55     42.46 o 
 -22   6  12      314.30      312.86     21.54 o 
 -20   6  12      192.99      186.83     18.29 o 
 -18   6  12      357.14      347.76     24.00 o 
 -16   6  12    12557.80    12575.05    102.50 o 
 -14   6  12      888.74      901.68     20.80 o 
 -12   6  12      723.15      837.58     16.63 o 
 -10   6  12     1714.39     1780.09     22.12 o 
  -8   6  12       35.99       48.86      9.75 o 
  -6   6  12      314.57      297.67     12.87 o 
  -4   6  12     1121.01     1052.51     17.02 o 
  -2   6  12      371.10      330.08     12.50 o 
   0   6  12     1138.43     1152.05     24.08 o 
   2   6  12       28.17       34.16     14.59 o 
   4   6  12     1860.01     1772.05     34.19 o 
   6   6  12        7.65       -0.84     19.45 o 
   8   6  12      261.02      202.46     24.73 o 
  10   6  12      129.29      132.05     29.80 o 
  12   6  12      246.09      260.61     32.45 o 
  14   6  12       15.65       -7.78     31.49 o 
  16   6  12      508.64      563.38     44.63 o 
  18   6  12        0.15       -8.04     35.24 o 
  20   6  12      668.54      731.13     40.19 o 
 -37   7  12       19.17        5.09     29.03 o 
 -35   7  12        3.22       -4.81     27.79 o 
 -33   7  12        0.69        0.59     21.38 o 
 -31   7  12       63.56       54.94     23.04 o 
 -29   7  12     1012.96      930.32     32.16 o 
 -27   7  12      240.83      234.95     22.34 o 
 -25   7  12       21.98       15.11     24.64 o 
 -23   7  12      495.01      521.22     31.47 o 
 -21   7  12       17.20       29.35     20.84 o 
 -19   7  12      349.41      414.18     39.32 o 
 -17   7  12       46.41       79.31     29.56 o 
 -15   7  12     7074.56     6863.08     78.37 o 
 -13   7  12       39.63       24.02     11.69 o 
 -11   7  12      123.37      148.41     11.05 o 
  -9   7  12     1266.20     1174.66     20.30 o 
  -7   7  12        9.87       14.19     11.54 o 
  -5   7  12     3002.01     2815.32     34.94 o 
  -3   7  12     1316.57     1310.71     21.41 o 
  -1   7  12      200.44      184.46     16.30 o 
   1   7  12       61.43       54.74     15.24 o 
   3   7  12     1210.87     1227.45     30.27 o 
   5   7  12      260.11      256.73     21.40 o 
   7   7  12      311.01      284.25     28.25 o 
   9   7  12       16.13        6.84     28.32 o 
  11   7  12       10.15       -1.55     31.00 o 
  13   7  12      116.57      108.38     34.22 o 
  15   7  12      172.20      171.29     39.44 o 
  17   7  12      185.77      178.21     40.82 o 
  19   7  12        5.53       19.07     37.02 o 
 -36   8  12      120.92       74.37     26.82 o 
 -34   8  12        0.04       -6.47     24.07 o 
 -32   8  12      147.22      162.00     25.95 o 
 -30   8  12      175.61      178.37     23.68 o 
 -28   8  12        9.90       -3.98     19.26 o 
 -26   8  12       11.89        8.95     26.52 o 
 -24   8  12       12.87        8.52     22.97 o 
 -22   8  12       12.33       13.44     22.14 o 
 -20   8  12     1554.99     1616.31     68.24 o 
 -18   8  12     1886.08     1844.09     70.06 o 
 -16   8  12      463.45      427.03     41.97 o 
 -14   8  12     1558.28     1404.18     59.69 o 
 -12   8  12     2238.59     2089.77     68.82 o 
 -10   8  12      139.23      152.21     12.97 o 
  -8   8  12     1623.39     1598.67     27.00 o 
  -6   8  12      513.20      476.27     18.79 o 
  -4   8  12     2209.25     2171.65     33.70 o 
  -2   8  12       19.24       19.10     14.90 o 
   0   8  12        2.30        1.35     14.95 o 
   2   8  12      376.55      364.36     20.86 o 
   4   8  12     1404.20     1379.86     33.39 o 
   6   8  12      129.73      110.69     26.18 o 
   8   8  12        0.18       -8.94     26.05 o 
  10   8  12       99.06       74.59     30.95 o 
  12   8  12       40.50       40.60     32.82 o 
  14   8  12      161.32      111.61     35.46 o 
  16   8  12      432.74      440.21     47.31 o 
  18   8  12       29.82       61.62     39.39 o 
 -35   9  12      522.83      497.20     40.58 o 
 -33   9  12     1102.21     1104.33     43.56 o 
 -31   9  12        4.20       11.86     23.41 o 
 -29   9  12      116.04      118.21     24.47 o 
 -27   9  12      210.18      208.26     34.52 o 
 -25   9  12        1.06       21.36     26.90 o 
 -23   9  12       27.57       26.11     27.67 o 
 -21   9  12     1207.20     1215.51     66.72 o 
 -19   9  12       25.29       57.21     33.55 o 
 -17   9  12      177.90      180.45     38.32 o 
 -15   9  12      113.39      104.78     31.62 o 
 -13   9  12      185.11      139.72     38.27 o 
 -11   9  12      250.99      218.78     39.16 o 
  -9   9  12     1616.79     1640.87     51.37 o 
  -7   9  12     2700.16     2675.72     40.23 o 
  -5   9  12      315.09      284.70     20.07 o 
  -3   9  12     3714.21     3673.45     45.19 o 
  -1   9  12        0.01        5.31     16.44 o 
   1   9  12       42.76       65.16     17.85 o 
   3   9  12       13.73       -2.48     19.26 o 
   5   9  12        0.84        8.71     20.97 o 
   7   9  12       28.35       11.19     29.23 o 
   9   9  12        0.27       22.04     30.33 o 
  11   9  12      189.04      166.19     37.33 o 
  13   9  12       28.17       20.62     33.12 o 
  15   9  12      365.19      417.58     79.25 o 
 -34  10  12      203.22      260.23     61.73 o 
 -32  10  12       40.00       75.42     34.31 o 
 -30  10  12      762.54      806.42     63.68 o 
 -28  10  12      424.68      428.83     40.63 o 
 -26  10  12      165.07      174.17     49.89 o 
 -24  10  12      156.22      161.39     46.10 o 
 -22  10  12      358.26      266.61     46.12 o 
 -20  10  12       88.30       70.85     37.72 o 
 -18  10  12       70.05      110.93     43.01 o 
 -16  10  12      226.53      188.11     42.85 o 
 -14  10  12       13.40       -6.98     38.34 o 
 -12  10  12        0.06       12.96     32.21 o 
 -10  10  12       37.61        8.07     32.68 o 
  -8  10  12       65.07       60.26     20.88 o 
  -6  10  12       19.80       26.85     20.73 o 
  -4  10  12     3011.48     2989.76     46.87 o 
  -2  10  12      656.39      652.28     28.04 o 
   0  10  12       89.73       91.58     21.98 o 
   2  10  12     1662.92     1673.89     41.47 o 
   4  10  12       90.65       68.67     23.48 o 
   6  10  12       98.78      110.48     25.14 o 
   8  10  12       17.36       12.18     34.59 o 
  10  10  12      107.58      136.37     37.28 o 
  12  10  12       10.30       -6.52     32.89 o 
  14  10  12      350.67      317.73     44.29 o 
 -31  11  12      107.69       89.31     36.98 o 
 -29  11  12      503.80      639.21     64.82 o 
 -27  11  12       32.53       17.09     47.64 o 
 -25  11  12      228.54      192.88     48.65 o 
 -23  11  12       95.12       63.59     49.26 o 
 -21  11  12      469.11      531.07     61.94 o 
 -19  11  12      372.53      337.65     54.11 o 
 -17  11  12      783.28      837.09     60.57 o 
 -15  11  12      639.52      575.00     52.91 o 
 -13  11  12      328.55      359.80     45.13 o 
 -11  11  12      767.53      821.45     60.00 o 
  -9  11  12        1.58       22.46     34.60 o 
  -7  11  12      180.72      170.15     38.31 o 
  -5  11  12      445.48      460.58     41.48 o 
  -3  11  12      197.04      170.76     29.57 o 
  -1  11  12       24.63       18.65     20.17 o 
   1  11  12       17.38       21.71     21.97 o 
   3  11  12      743.30      783.66     34.05 o 
   5  11  12      189.37      183.48     26.46 o 
   7  11  12      475.27      475.12     39.41 o 
   9  11  12     1111.63     1106.72     52.41 o 
  11  11  12      150.02      201.20     41.26 o 
 -28  12  12      357.59      324.12     67.03 o 
 -26  12  12      287.36      274.75     60.38 o 
 -24  12  12       22.59       38.21     54.21 o 
 -22  12  12      260.68      259.15     55.79 o 
 -20  12  12       13.98        5.02     44.36 o 
 -18  12  12      190.55      166.74     49.09 o 
 -16  12  12       34.75       40.91     43.84 o 
 -14  12  12      198.37      205.78     50.89 o 
 -12  12  12      356.91      360.24     52.39 o 
 -10  12  12        0.20        3.74     38.03 o 
  -8  12  12      266.45      313.61     49.51 o 
  -6  12  12      154.13      162.72     40.64 o 
  -4  12  12        5.95        9.67     25.16 o 
  -2  12  12      141.77      133.78     31.79 o 
   0  12  12      336.01      381.06     34.75 o 
   2  12  12      133.55      152.95     24.81 o 
   4  12  12       45.07       29.26     23.22 o 
   6  12  12       36.69       24.68     24.95 o 
   8  12  12       28.20       24.35     39.13 o 
  10  12  12        0.45        1.59     36.66 o 
 -25  13  12      179.41      149.71     56.65 o 
 -23  13  12       16.21        6.08     49.13 o 
 -21  13  12       39.42       18.66     51.80 o 
 -19  13  12        0.96      -11.51     49.25 o 
 -17  13  12      117.72      119.85     45.28 o 
 -15  13  12        2.86       21.67     46.64 o 
 -13  13  12       52.89       38.36     42.19 o 
 -11  13  12        2.16       18.50     43.81 o 
  -9  13  12       56.93       29.77     46.78 o 
  -7  13  12      917.15     1054.61     68.09 o 
  -5  13  12        6.21      -32.61     41.84 o 
  -3  13  12      126.81      181.24     48.10 o 
  -1  13  12       82.97       97.39     31.55 o 
   1  13  12       39.77       38.25     27.67 o 
   3  13  12       14.16       20.97     30.23 o 
   5  13  12        2.22        2.16     31.41 o 
 -18  14  12       40.66       27.50     56.10 o 
 -16  14  12      130.57       95.01     53.70 o 
 -14  14  12      106.16       97.11     47.26 o 
 -12  14  12       11.90      -29.34     43.35 o 
 -10  14  12     1439.05     1602.04     83.15 o 
  -8  14  12     1056.23     1082.01     70.68 o 
  -6  14  12       71.81       71.01     48.09 o 
  -4  14  12      154.17      188.59     46.50 o 
  -2  14  12      203.94      214.50     45.04 o 
   0  14  12        2.58       17.96     41.57 o 
 -25   1  13      317.06      267.53     21.23 o 
 -23   1  13     3955.83     3988.00     56.75 o 
 -21   1  13      360.71      308.57     18.49 o 
 -19   1  13        0.11       -1.78     10.46 o 
 -17   1  13      696.97      630.85     21.33 o 
 -15   1  13     2623.06     2617.82     34.44 o 
 -13   1  13     1222.06     1384.04     18.79 o 
 -11   1  13     2035.35     2000.20     22.38 o 
  -9   1  13      293.47      438.12     10.92 o 
  -7   1  13     4210.80     4466.81     42.98 o 
  -5   1  13      106.90      121.26     11.30 o 
  -3   1  13      230.94      228.80     15.96 o 
  -1   1  13      190.60      243.85     14.04 o 
   1   1  13      350.30      315.39     16.17 o 
   3   1  13        1.13        4.75     13.24 o 
   5   1  13     4035.58     3662.85     39.90 o 
   7   1  13      256.78      240.54     17.17 o 
   9   1  13       40.26        5.38     15.12 o 
  11   1  13      389.29      393.33     20.70 o 
  13   1  13     1330.99     1424.36     31.96 o 
  15   1  13       39.26       43.63     17.95 o 
  17   1  13       92.45       96.08     24.74 o 
  19   1  13       18.41       11.34     25.36 o 
  21   1  13      318.86      429.34     80.01 o 
 -28   2  13       49.74       41.76     20.09 o 
 -26   2  13      989.01      914.21     27.06 o 
 -24   2  13    11951.58    11854.94     78.54 o 
 -22   2  13      652.29      563.01     20.30 o 
 -20   2  13     2176.40     2051.09     39.77 o 
 -18   2  13       36.19       26.22      9.63 o 
 -16   2  13       65.30       91.15      7.98 o 
 -14   2  13     5175.74     5548.84     47.19 o 
 -12   2  13      536.07      745.06     10.15 o 
 -10   2  13     1064.58     1152.12     13.67 o 
  -8   2  13     1088.07     1147.38     16.58 o 
  -6   2  13     8810.54     9920.58     85.37 o 
  -4   2  13      733.71      655.92     12.93 o 
  -2   2  13     1665.09     1705.69     21.96 o 
   0   2  13       98.65       51.72     11.01 o 
   2   2  13      581.87      682.77     18.23 o 
   4   2  13     2349.50     1920.31     28.22 o 
   6   2  13        0.91       -6.23     12.76 o 
   8   2  13       11.35       -3.15     14.68 o 
  10   2  13      273.25      301.21     20.40 o 
  12   2  13       23.35       13.34     17.51 o 
  14   2  13       81.94       59.31     23.76 o 
  16   2  13        0.40      -17.95     23.13 o 
  18   2  13      250.99      285.97     30.45 o 
  20   2  13       41.32       49.51     28.83 o 
  22   2  13      108.62      102.23     36.05 o 
 -31   3  13      119.89       93.39     34.93 o 
 -29   3  13       59.17       65.29     15.69 o 
 -27   3  13       66.33       71.48     15.24 o 
 -25   3  13      236.68      216.21     19.18 o 
 -23   3  13     1456.14     1434.23     33.92 o 
 -21   3  13      480.55      499.76     15.05 o 
 -19   3  13     1621.15     1717.75     21.43 o 
 -17   3  13     4765.79     4722.59     32.91 o 
 -15   3  13      112.10       84.36      8.40 o 
 -13   3  13      305.07      348.22     10.60 o 
 -11   3  13      646.49      637.94     10.35 o 
  -9   3  13       70.02       51.87      5.85 o 
  -7   3  13      103.56       93.99      5.75 o 
  -5   3  13     2217.53     2071.45     20.51 o 
  -3   3  13      235.62      176.29      9.71 o 
  -1   3  13        0.01       13.52     10.03 o 
   1   3  13     6980.53     6589.66     44.84 o 
   3   3  13     2516.44     2150.45     28.67 o 
   5   3  13      714.74      624.01     19.06 o 
   7   3  13       96.66      107.81     14.93 o 
   9   3  13      126.52      138.44     16.57 o 
  11   3  13      217.18      254.99     25.67 o 
  13   3  13        8.04       29.74     26.52 o 
  15   3  13      160.46      192.28     35.31 o 
  17   3  13       17.96       21.52     25.73 o 
  19   3  13       98.42       83.86     28.71 o 
  21   3  13       35.37       -8.91     29.28 o 
 -34   4  13      206.97      203.25     43.10 o 
 -32   4  13      233.78      262.19     28.32 o 
 -30   4  13       59.97       41.22     16.43 o 
 -28   4  13       33.71       40.04     16.03 o 
 -26   4  13      846.86      856.63     24.60 o 
 -24   4  13        0.21        9.62     13.91 o 
 -22   4  13      144.23      120.90     10.80 o 
 -20   4  13     3734.71     3530.43     56.55 o 
 -18   4  13      227.83      186.21     10.86 o 
 -16   4  13      770.78      835.01     19.10 o 
 -14   4  13      690.52      730.21     18.09 o 
 -12   4  13       26.17       31.62      6.80 o 
 -10   4  13      156.43      192.35      9.36 o 
  -8   4  13     1277.95     1226.51     18.32 o 
  -6   4  13      471.19      407.00     11.48 o 
  -4   4  13       37.32       25.40      8.16 o 
  -2   4  13       37.06       29.10      8.95 o 
   0   4  13      361.95      365.20     13.06 o 
   2   4  13      849.34     1009.91     21.01 o 
   4   4  13      707.19      560.64     18.54 o 
   6   4  13      150.01      143.57     14.87 o 
   8   4  13      152.40      153.91     20.85 o 
  10   4  13      336.77      341.23     30.06 o 
  12   4  13       48.06       47.45     25.73 o 
  14   4  13      175.33      175.29     41.70 o 
  16   4  13       13.71       -2.75     30.71 o 
  18   4  13      145.44      124.46     29.12 o 
  20   4  13      252.75      221.33     32.31 o 
 -35   5  13      238.09      219.63     29.38 o 
 -33   5  13      219.82      216.47     23.13 o 
 -31   5  13       66.57       53.27     18.63 o 
 -29   5  13      846.23      899.25     27.99 o 
 -27   5  13      969.15     1026.16     28.29 o 
 -25   5  13     2162.11     2118.98     36.00 o 
 -23   5  13       19.87       19.38     12.23 o 
 -21   5  13     1531.42     1485.82     40.53 o 
 -19   5  13       56.44       62.70     10.91 o 
 -17   5  13     1202.80     1074.79     21.74 o 
 -15   5  13      236.96      227.98     13.72 o 
 -13   5  13        0.00        1.73      7.30 o 
 -11   5  13      659.96      641.41     16.66 o 
  -9   5  13       12.96        8.56      8.41 o 
  -7   5  13      161.78      144.79     11.12 o 
  -5   5  13    10099.21     9649.49     78.63 o 
  -3   5  13     1021.31      971.74     16.98 o 
  -1   5  13     4226.79     4203.38     37.92 o 
   1   5  13     1431.87     1323.95     20.92 o 
   3   5  13       36.97       41.62     12.01 o 
   5   5  13        0.03        2.63     18.23 o 
   7   5  13      708.73      666.58     32.58 o 
   9   5  13       76.90       66.20     25.51 o 
  11   5  13      183.51      173.57     33.73 o 
  13   5  13      219.25      238.96     34.24 o 
  15   5  13        0.15      -21.51     29.67 o 
  17   5  13       47.22       60.24     37.82 o 
  19   5  13        5.69        7.85     29.63 o 
 -36   6  13       71.84       88.04     30.59 o 
 -34   6  13       40.63       18.35     21.65 o 
 -32   6  13      110.06       92.71     20.37 o 
 -30   6  13      281.34      284.44     23.05 o 
 -28   6  13      557.04      597.89     26.12 o 
 -26   6  13        0.82        6.70     16.36 o 
 -24   6  13       72.23       85.38     21.37 o 
 -22   6  13      784.16      758.36     33.50 o 
 -20   6  13     5723.18     5709.16     74.43 o 
 -18   6  13     2425.77     2664.59     98.16 o 
 -16   6  13      752.56      575.98     18.01 o 
 -14   6  13     1603.23     1342.52     42.86 o 
 -12   6  13       49.70       26.62      8.42 o 
 -10   6  13     1075.69     1121.88     18.93 o 
  -8   6  13     1474.46     1441.78     21.90 o 
  -6   6  13      272.36      252.69     11.58 o 
  -4   6  13     2294.77     2208.90     23.89 o 
  -2   6  13     1455.18     1371.82     20.21 o 
   0   6  13      653.65      654.31     17.89 o 
   2   6  13      354.09      328.02     19.79 o 
   4   6  13      380.45      323.69     26.25 o 
   6   6  13       39.92       44.54     22.11 o 
   8   6  13      161.57      159.18     26.60 o 
  10   6  13      124.50      146.14     30.93 o 
  12   6  13      626.12      636.63     41.45 o 
  14   6  13      187.74      192.93     35.31 o 
  16   6  13      159.14      136.69     37.97 o 
  18   6  13        1.79       18.45     36.31 o 
 -39   7  13       32.12       47.27     38.52 o 
 -37   7  13       85.05      107.62     42.61 o 
 -35   7  13       41.64       37.14     24.24 o 
 -33   7  13        0.90      -15.49     23.09 o 
 -31   7  13      209.74      164.60     24.34 o 
 -29   7  13     1050.27     1087.10     34.25 o 
 -27   7  13      200.55      186.74     21.50 o 
 -25   7  13       86.12      106.73     24.25 o 
 -23   7  13      290.96      325.38     39.40 o 
 -21   7  13       15.52       25.88     30.81 o 
 -19   7  13     1076.35     1123.52     54.63 o 
 -17   7  13     1984.64     1965.42     46.35 o 
 -15   7  13       10.24       18.01     17.56 o 
 -13   7  13     1101.26      931.88     24.42 o 
 -11   7  13       13.50        9.52      9.39 o 
  -9   7  13      209.63      210.96     13.32 o 
  -7   7  13      978.76      924.87     21.68 o 
  -5   7  13       65.35       47.07     10.87 o 
  -3   7  13      199.37      198.64     13.12 o 
  -1   7  13      345.53      322.10     19.26 o 
   1   7  13      493.07      473.02     22.05 o 
   3   7  13      243.62      220.10     18.80 o 
   5   7  13      236.27      225.46     27.69 o 
   7   7  13        0.58        0.54     23.21 o 
   9   7  13      373.82      363.87     37.91 o 
  11   7  13      937.00      924.89     50.87 o 
  13   7  13        2.26       22.23     33.30 o 
  15   7  13       44.96       21.25     36.75 o 
  17   7  13       25.84       36.09     40.22 o 
 -36   8  13        1.95       17.90     38.97 o 
 -34   8  13       64.52       69.14     24.78 o 
 -32   8  13       89.87      112.68     24.47 o 
 -30   8  13      548.49      586.61     31.86 o 
 -28   8  13      247.55      264.18     24.26 o 
 -26   8  13       21.69       13.83     26.32 o 
 -24   8  13      947.68     1066.36     61.42 o 
 -22   8  13      122.96      145.10     36.12 o 
 -20   8  13      303.70      232.31     41.39 o 
 -18   8  13     1874.00     1782.64     69.11 o 
 -16   8  13     1480.76     1500.75     60.87 o 
 -14   8  13      563.96      444.56     41.99 o 
 -12   8  13     3247.97     3256.47     81.84 o 
 -10   8  13     1409.91     1409.02     32.41 o 
  -8   8  13       58.61       56.72     12.64 o 
  -6   8  13        1.10        0.46     13.26 o 
  -4   8  13      373.07      385.98     19.38 o 
  -2   8  13       19.33       21.78     15.14 o 
   0   8  13       92.12       68.49     17.44 o 
   2   8  13       53.04       30.02     17.05 o 
   4   8  13      419.54      378.72     23.97 o 
   6   8  13       22.17       64.24     29.89 o 
   8   8  13       87.83       55.77     31.68 o 
  10   8  13       29.92        3.42     31.25 o 
  12   8  13       57.23       62.60     35.04 o 
  14   8  13      516.99      507.13     47.23 o 
  16   8  13        9.17        4.74     40.11 o 
 -35   9  13       37.66       35.30     42.99 o 
 -33   9  13        1.90       13.71     37.40 o 
 -31   9  13        9.85       -0.85     27.75 o 
 -29   9  13        5.06       24.14     27.86 o 
 -27   9  13      302.08      398.53     54.30 o 
 -25   9  13     1272.02     1441.86     72.76 o 
 -23   9  13        0.41        6.85     32.54 o 
 -21   9  13      753.49      772.58     56.03 o 
 -19   9  13      613.53      616.77     50.43 o 
 -17   9  13      358.09      409.64     44.41 o 
 -15   9  13      948.60      753.12     50.68 o 
 -13   9  13       31.64       12.07     32.28 o 
 -11   9  13     1677.28     1669.13     65.85 o 
  -9   9  13     1164.04     1109.43     27.30 o 
  -7   9  13      258.57      253.26     19.37 o 
  -5   9  13     1455.78     1428.22     33.08 o 
  -3   9  13     1347.63     1281.62     30.31 o 
  -1   9  13     1941.27     1820.95     35.99 o 
   1   9  13      435.30      431.84     23.72 o 
   3   9  13        3.09        0.21     19.49 o 
   5   9  13      545.07      552.72     30.56 o 
   7   9  13       35.87       37.04     31.67 o 
   9   9  13       98.82      104.30     36.91 o 
  11   9  13      156.65      157.12     39.61 o 
  13   9  13      334.53      315.48     43.09 o 
  15   9  13       83.99       75.36     38.78 o 
 -34  10  13      144.09      104.54     32.97 o 
 -32  10  13      332.05      356.51     38.30 o 
 -30  10  13       34.29       10.73     28.36 o 
 -28  10  13       41.85       57.56     46.94 o 
 -26  10  13        5.88      -19.25     42.05 o 
 -24  10  13       90.14       63.01     45.68 o 
 -22  10  13      168.44      121.02     43.41 o 
 -20  10  13       97.38      109.13     45.43 o 
 -18  10  13       15.38       32.91     37.81 o 
 -16  10  13      376.71      316.38     43.14 o 
 -14  10  13      251.21      212.96     40.02 o 
 -12  10  13      328.96      377.09     42.85 o 
 -10  10  13      322.18      330.70     42.57 o 
  -8  10  13      136.91       76.91     21.68 o 
  -6  10  13       73.71       45.45     17.27 o 
  -4  10  13       49.48       35.52     18.89 o 
  -2  10  13      265.07      284.45     23.09 o 
   0  10  13      563.47      531.81     28.40 o 
   2  10  13      341.86      385.17     27.46 o 
   4  10  13       17.11       24.96     21.79 o 
   6  10  13      131.73      126.16     35.05 o 
   8  10  13      357.99      350.30     39.86 o 
  10  10  13      181.11      185.47     37.57 o 
  12  10  13      136.19       83.79     39.40 o 
 -31  11  13      941.41     1072.38     63.80 o 
 -29  11  13      169.11      226.95     51.78 o 
 -25  11  13       23.16       24.52     45.79 o 
 -23  11  13      428.54      401.56     55.19 o 
 -21  11  13       41.30       47.98     45.41 o 
 -19  11  13       50.61       18.50     39.19 o 
 -17  11  13       51.22       69.36     44.92 o 
 -15  11  13      600.14      721.17     60.22 o 
 -13  11  13      384.70      436.53     53.27 o 
 -11  11  13       25.62       37.14     33.55 o 
  -9  11  13       13.05       11.25     33.39 o 
  -7  11  13      460.44      469.46     49.28 o 
  -5  11  13      810.72      754.58     38.19 o 
  -3  11  13       28.37       28.16     19.29 o 
  -1  11  13      444.75      439.22     28.17 o 
   1  11  13       76.62       59.51     22.19 o 
   3  11  13       34.77        9.92     23.02 o 
   5  11  13        3.06        4.35     23.12 o 
   7  11  13        0.46       -1.57     32.78 o 
   9  11  13      119.58      113.10     39.12 o 
  11  11  13       76.79       85.19     38.55 o 
 -28  12  13      204.29      169.20     57.57 o 
 -26  12  13      559.54      555.28     64.10 o 
 -24  12  13       89.24       96.43     53.50 o 
 -22  12  13       11.82        7.19     46.52 o 
 -20  12  13       24.06       23.84     49.22 o 
 -18  12  13       33.57       43.68     47.98 o 
 -16  12  13        5.42       -0.73     37.99 o 
 -14  12  13      212.58      180.68     45.02 o 
 -12  12  13       25.91       29.66     38.21 o 
 -10  12  13       50.83      -40.27     40.60 o 
  -8  12  13      477.40      448.00     49.93 o 
  -6  12  13       40.02       12.73     36.33 o 
  -4  12  13      366.98      428.83     48.98 o 
  -2  12  13       37.61       20.71     25.27 o 
   0  12  13        0.64       -0.87     27.98 o 
   2  12  13      129.99      109.95     25.05 o 
   4  12  13        3.88       19.11     23.42 o 
   6  12  13      338.77      357.55     40.78 o 
   8  12  13      730.72      784.38     71.49 o 
 -25  13  13      121.86      147.49     59.06 o 
 -23  13  13       85.43       97.52     52.73 o 
 -21  13  13        0.23      -43.28     47.07 o 
 -19  13  13       25.56       13.72     47.99 o 
 -17  13  13      197.72      297.56     52.49 o 
 -15  13  13       48.37       44.15     48.76 o 
 -13  13  13      451.34      414.54     58.46 o 
 -11  13  13       83.40       55.03     42.33 o 
  -9  13  13       28.54       33.98     38.89 o 
  -7  13  13        0.02       -1.14     44.14 o 
  -5  13  13       62.51       81.00     40.49 o 
  -3  13  13       70.43       74.33     41.74 o 
  -1  13  13        3.05       22.71     36.86 o 
   1  13  13        1.73      -14.40     38.56 o 
   3  13  13      134.79      106.70     33.08 o 
   5  13  13        5.11       30.04     32.56 o 
 -18  14  13       21.65       58.96     54.99 o 
 -16  14  13       30.33       29.71     51.41 o 
 -14  14  13       22.99      -23.16     48.15 o 
 -12  14  13      129.03       86.42     42.54 o 
 -10  14  13      118.98       72.81     45.26 o 
  -8  14  13      110.45       50.79     48.69 o 
  -6  14  13        0.09       -1.51     38.93 o 
  -4  14  13       20.30      -23.97     42.12 o 
  -2  14  13        0.68       41.22     41.42 o 
 -22   0  14      230.86      210.58     12.53 o 
 -20   0  14      878.38      937.90     20.07 o 
 -18   0  14      891.97      962.75     19.63 o 
 -16   0  14      330.89      403.05     14.31 o 
 -14   0  14     5085.30     5464.54     36.12 o 
 -12   0  14      435.16      698.07     23.70 o 
 -10   0  14      326.34      222.65     17.31 o 
  -8   0  14     1419.27     1689.52     50.04 o 
  -6   0  14     3466.57     3565.10     47.23 o 
  -4   0  14      484.74      369.52     21.65 o 
  -2   0  14     4109.25     3820.43     84.27 o 
   0   0  14       49.82        9.99     17.33 o 
   2   0  14     2640.81     2130.27     45.73 o 
   4   0  14       33.98       64.01     22.65 o 
   6   0  14        7.49       11.08     33.27 o 
   8   0  14      460.24      477.53     25.80 o 
  10   0  14      951.10     1002.18     63.95 o 
  12   0  14      156.99      123.91     26.35 o 
  14   0  14      239.40      246.83     30.24 o 
  16   0  14       11.45       10.22     26.89 o 
  18   0  14     1453.82     1509.59     87.86 o 
  20   0  14     3107.61     3589.55    123.60 o 
 -25   1  14      473.31      491.20     24.34 o 
 -23   1  14     3351.19     3133.56     49.07 o 
 -21   1  14     2419.53     2250.43     39.41 o 
 -19   1  14      441.58      474.18     19.38 o 
 -17   1  14     8555.61     9659.29     91.84 o 
 -15   1  14        5.84        4.78      7.70 o 
 -13   1  14      707.68      711.75     15.05 o 
 -11   1  14      851.61      922.76     15.78 o 
  -9   1  14      441.51      312.42     10.64 o 
  -7   1  14     1342.58     1240.08     21.27 o 
  -5   1  14      217.70      164.63     12.54 o 
  -3   1  14     1322.65     1380.09     27.84 o 
  -1   1  14        3.27        8.93     12.15 o 
   1   1  14      751.00      664.07     20.96 o 
   3   1  14      612.60      535.42     20.57 o 
   5   1  14       10.16       20.11     13.50 o 
   7   1  14       25.05        7.60     13.94 o 
   9   1  14       90.18       75.92     15.91 o 
  11   1  14     1721.90     1862.39     31.77 o 
  13   1  14      701.31      658.46     26.05 o 
  15   1  14      130.63      121.31     24.75 o 
  17   1  14       65.68       54.54     26.35 o 
  19   1  14       70.46      118.54     38.63 o 
  21   1  14      222.78      253.58     40.66 o 
 -26   2  14     1321.61     1227.38     40.14 o 
 -24   2  14      841.83      769.75     51.55 o 
 -22   2  14      121.83      109.69     13.69 o 
 -20   2  14     1567.76     1564.59     27.13 o 
 -18   2  14       29.85       45.15      7.99 o 
 -16   2  14      129.89      161.51      9.18 o 
 -14   2  14       43.81       23.86      4.74 o 
 -12   2  14        8.09       22.28      5.22 o 
 -10   2  14       35.05       20.92      7.62 o 
  -8   2  14     3335.61     3382.32     27.74 o 
  -6   2  14        1.37        5.89      8.38 o 
  -4   2  14      680.45      581.40     15.11 o 
  -2   2  14      324.67      362.23     13.81 o 
   0   2  14      286.96      311.00     14.60 o 
   2   2  14     1289.65      944.31     20.85 o 
   4   2  14        7.91       -1.18     12.68 o 
   6   2  14     3178.20     3048.49     39.93 o 
   8   2  14      132.03      133.72     16.51 o 
  10   2  14      105.26      109.70     17.87 o 
  12   2  14      169.47      149.42     27.99 o 
  14   2  14       11.05       13.23     23.34 o 
  16   2  14      153.00      179.57     28.38 o 
  18   2  14      111.19      129.51     27.39 o 
  20   2  14      263.07      272.62     34.77 o 
 -29   3  14       85.02       82.41     18.31 o 
 -27   3  14      152.72      135.36     17.35 o 
 -25   3  14     1215.37     1098.32     46.58 o 
 -23   3  14     1605.42     1576.76     23.79 o 
 -21   3  14      981.11      879.99     18.21 o 
 -19   3  14      235.83      210.85     10.98 o 
 -17   3  14      880.29      940.88     16.63 o 
 -15   3  14     1001.57     1076.91     16.85 o 
 -13   3  14       99.21      110.61      6.38 o 
 -11   3  14      994.22      935.53     12.78 o 
  -9   3  14     2817.28     2874.92     23.70 o 
  -7   3  14        0.86        8.40      4.93 o 
  -5   3  14      149.74      179.32     10.14 o 
  -3   3  14      100.48      104.97      9.47 o 
  -1   3  14     1949.88     2002.33     26.11 o 
   1   3  14      788.50      780.33     19.67 o 
   3   3  14      563.61      461.31     17.55 o 
   5   3  14      400.32      297.63     16.84 o 
   7   3  14        7.75       -0.74     14.67 o 
   9   3  14      123.16       73.85     16.69 o 
  11   3  14      386.27      397.93     30.97 o 
  13   3  14      543.80      575.73     38.92 o 
  15   3  14      249.92      257.94     28.78 o 
  17   3  14        6.15        2.06     26.79 o 
  19   3  14        1.69        0.40     27.20 o 
  21   3  14       61.02      -19.04     50.80 o 
 -32   4  14       31.89       15.61     29.49 o 
 -30   4  14      174.93      142.49     21.75 o 
 -28   4  14      127.84      112.56     21.55 o 
 -26   4  14      189.50      175.30     20.32 o 
 -24   4  14      836.40      858.91     27.52 o 
 -22   4  14      312.31      309.66     13.04 o 
 -20   4  14     1365.44     1228.65     26.20 o 
 -18   4  14      748.69      780.41     16.17 o 
 -16   4  14      530.50      466.64     13.38 o 
 -14   4  14      222.45      239.08     12.46 o 
 -12   4  14        1.85        7.07      7.14 o 
 -10   4  14     1358.70     1449.18     19.55 o 
  -8   4  14      250.43      188.92      9.68 o 
  -6   4  14      290.96      332.30      9.33 o 
  -4   4  14      794.99      750.34     15.57 o 
  -2   4  14     2698.05     2765.49     30.68 o 
   0   4  14      656.79      617.79     17.84 o 
   2   4  14      880.75      962.35     21.91 o 
   4   4  14       11.20        8.59     12.92 o 
   6   4  14       38.58       17.82     13.72 o 
   8   4  14        1.46        8.80     18.56 o 
  10   4  14       76.51       70.90     26.26 o 
  12   4  14      259.24      257.50     34.51 o 
  14   4  14       75.84       77.61     30.67 o 
  16   4  14       20.28       17.22     33.66 o 
  18   4  14        4.82      -14.10     26.50 o 
  20   4  14        0.37       -1.86     28.59 o 
 -35   5  14       35.95       45.83     36.44 o 
 -33   5  14        3.37      -15.18     32.93 o 
 -31   5  14       38.70       39.89     20.02 o 
 -29   5  14        8.59        8.63     20.04 o 
 -27   5  14       13.11       14.86     18.16 o 
 -25   5  14        3.23        2.47     15.47 o 
 -23   5  14       67.64       70.77     14.88 o 
 -21   5  14      505.13      533.62     27.83 o 
 -19   5  14     1682.08     1671.21     26.78 o 
 -17   5  14      500.36      533.78     17.75 o 
 -15   5  14      104.91      136.78     13.05 o 
 -13   5  14     1187.91     1096.22     17.02 o 
 -11   5  14      248.26      305.87     11.75 o 
  -9   5  14        2.61        7.09      9.25 o 
  -7   5  14    13903.76    14056.05     54.52 o 
  -5   5  14      150.67      157.85     10.48 o 
  -3   5  14      648.64      662.04     15.84 o 
  -1   5  14      792.69      807.34     17.53 o 
   1   5  14     2743.14     2648.49     28.99 o 
   3   5  14     1033.68      960.86     22.61 o 
   5   5  14      358.11      317.49     25.77 o 
   7   5  14       32.09        9.07     23.29 o 
   9   5  14      151.97      186.27     28.30 o 
  11   5  14        7.08        7.36     30.80 o 
  13   5  14        7.81       -5.36     30.21 o 
  15   5  14       16.96       16.13     35.43 o 
  17   5  14      102.50      128.58     37.54 o 
  19   5  14       26.69       12.12     29.20 o 
 -36   6  14        3.49       10.80     34.92 o 
 -34   6  14      351.70      346.51     31.78 o 
 -32   6  14      102.86       67.84     28.14 o 
 -30   6  14        5.28        3.83     22.06 o 
 -28   6  14        3.43       -5.11     19.25 o 
 -26   6  14       16.49       23.06     20.04 o 
 -24   6  14        2.85        3.91     15.35 o 
 -22   6  14        7.90        2.97     20.43 o 
 -20   6  14      233.41      196.99     22.82 o 
 -18   6  14       83.41      102.45     20.03 o 
 -16   6  14     2402.90     2136.98     31.42 o 
 -14   6  14     2347.20     2100.97     35.06 o 
 -12   6  14        5.37       16.01      8.72 o 
 -10   6  14     1533.70     1452.64     21.81 o 
  -8   6  14       19.90        6.56     10.25 o 
  -6   6  14     1891.09     1774.54     22.18 o 
  -4   6  14      116.59      100.19     10.67 o 
  -2   6  14       48.50       39.87     11.98 o 
   0   6  14       14.59       19.15     12.06 o 
   2   6  14     1490.86     1409.86     31.53 o 
   4   6  14      381.82      358.66     27.48 o 
   6   6  14      137.03      119.79     24.50 o 
   8   6  14       70.91       79.68     25.63 o 
  10   6  14      691.60      670.78     41.62 o 
  12   6  14        1.69       -8.57     30.49 o 
  14   6  14        2.46      -18.14     32.02 o 
  16   6  14      101.17      115.75     38.65 o 
  18   6  14      453.48      407.19     47.82 o 
 -39   7  14        0.26      -18.38     40.88 o 
 -35   7  14        6.35        7.56     27.75 o 
 -33   7  14      184.53      163.14     28.81 o 
 -31   7  14       93.91       82.25     25.44 o 
 -29   7  14       19.62       35.30     22.21 o 
 -27   7  14       11.06        4.34     21.62 o 
 -25   7  14       16.81       40.69     34.28 o 
 -23   7  14     1764.42     1809.22     67.19 o 
 -21   7  14      818.55      758.30     48.46 o 
 -19   7  14       61.44       46.55     28.29 o 
 -17   7  14       91.26      162.13     22.92 o 
 -15   7  14     1027.27      936.48     35.27 o 
 -13   7  14       20.33        4.30     11.45 o 
 -11   7  14       27.08       12.95     10.10 o 
  -9   7  14       10.17       13.32     10.68 o 
  -7   7  14        1.08       11.75     10.64 o 
  -5   7  14       47.29       62.01     11.55 o 
  -3   7  14     1144.82     1068.58     21.35 o 
  -1   7  14        4.36        1.89     16.12 o 
   1   7  14      121.77      117.18     17.46 o 
   3   7  14      486.31      464.92     24.23 o 
   5   7  14       16.36        3.49     24.91 o 
   7   7  14       81.15       52.98     27.92 o 
   9   7  14      303.01      287.42     37.66 o 
  11   7  14       84.49       70.75     35.46 o 
  13   7  14      150.38      170.10     39.75 o 
  15   7  14       17.01       13.12     38.26 o 
  17   7  14      296.03      377.22     47.23 o 
 -38   8  14      100.91       75.26     42.44 o 
 -36   8  14       12.87       15.66     40.07 o 
 -34   8  14       20.81       22.37     27.18 o 
 -32   8  14      710.89      746.52     56.24 o 
 -30   8  14       75.91      107.61     28.38 o 
 -28   8  14      132.30      102.01     25.94 o 
 -26   8  14      184.18      162.55     40.82 o 
 -24   8  14       98.42       69.98     38.38 o 
 -22   8  14       68.97       76.43     33.57 o 
 -20   8  14      791.49      753.57     52.13 o 
 -18   8  14     2581.61     2546.94     77.96 o 
 -16   8  14      472.05      461.35     43.48 o 
 -14   8  14     3272.81     3126.72     82.56 o 
 -12   8  14      409.73      327.71     22.18 o 
 -10   8  14      402.28      358.49     17.04 o 
  -8   8  14        1.36       -4.45     13.15 o 
  -6   8  14      264.20      249.09     14.15 o 
  -4   8  14     1113.15     1106.51     27.43 o 
  -2   8  14      149.21      110.58     17.14 o 
   0   8  14        4.62       -0.46     17.22 o 
   2   8  14        2.12       -7.83     18.69 o 
   4   8  14        2.35       -2.73     24.24 o 
   6   8  14      242.68      226.26     28.49 o 
   8   8  14        1.06        9.02     29.85 o 
  10   8  14      217.37      191.59     34.35 o 
  12   8  14      377.27      363.56     46.16 o 
  14   8  14      495.88      509.13     49.35 o 
  16   8  14      572.32      652.56     68.71 o 
 -35   9  14       45.20       41.37     33.35 o 
 -33   9  14      133.47       74.14     31.76 o 
 -31   9  14      168.49      212.34     32.81 o 
 -29   9  14       44.12       48.64     29.75 o 
 -27   9  14      183.45      245.84     43.95 o 
 -25   9  14      917.38      990.84     65.06 o 
 -23   9  14       66.32       51.47     38.89 o 
 -21   9  14      622.45      602.88     49.67 o 
 -19   9  14      397.59      377.25     45.15 o 
 -17   9  14        8.61       -9.73     31.99 o 
 -15   9  14      533.57      454.83     44.48 o 
 -13   9  14       85.59       71.56     30.28 o 
 -11   9  14        0.26       -9.28     26.80 o 
  -9   9  14       12.57       21.62     14.03 o 
  -7   9  14       13.27       27.25     16.39 o 
  -5   9  14       54.20       30.01     15.68 o 
  -3   9  14      559.52      553.34     24.05 o 
  -1   9  14        7.68       22.15     18.02 o 
   1   9  14       19.41       33.16     18.74 o 
   3   9  14      393.72      371.84     25.14 o 
   5   9  14        0.11      -16.60     29.32 o 
   7   9  14      133.51      123.79     31.71 o 
   9   9  14       70.70       45.58     30.80 o 
  11   9  14       41.31       58.49     37.90 o 
  13   9  14      270.61      272.36     45.97 o 
 -34  10  14      723.24      804.09     46.10 o 
 -32  10  14     1234.54     1426.87     54.73 o 
 -30  10  14       70.05      115.28     29.63 o 
 -28  10  14       62.25       87.49     47.18 o 
 -26  10  14      250.24      213.78     50.01 o 
 -24  10  14     1117.21     1264.60     72.05 o 
 -22  10  14      647.74      610.64     53.46 o 
 -20  10  14        4.55        0.38     40.04 o 
 -18  10  14        1.50       -5.23     33.85 o 
 -16  10  14       27.91       19.30     33.41 o 
 -14  10  14      384.12      391.46     46.53 o 
 -12  10  14      224.56      188.53     40.01 o 
 -10  10  14      431.94      383.90     46.49 o 
  -8  10  14       16.62       12.78     35.81 o 
  -6  10  14       60.08       31.99     17.82 o 
  -4  10  14     1046.62     1052.83     32.63 o 
  -2  10  14      869.11      787.70     31.45 o 
   0  10  14      151.89      134.59     22.76 o 
   2  10  14       28.49       29.50     22.42 o 
   4  10  14      150.94      184.57     26.62 o 
   6  10  14      112.68      112.81     34.88 o 
   8  10  14       61.09       95.30     37.71 o 
  10  10  14        9.29        5.36     35.90 o 
  12  10  14      380.04      382.32     45.40 o 
 -31  11  14      521.06      566.06     41.46 o 
 -29  11  14      150.85      131.67     32.38 o 
 -27  11  14       72.44       69.51     46.76 o 
 -25  11  14       45.96       69.10     50.36 o 
 -23  11  14       94.77      146.84     47.31 o 
 -21  11  14      198.19      222.41     47.86 o 
 -19  11  14       32.36        5.29     44.25 o 
 -17  11  14      413.86      387.34     50.08 o 
 -15  11  14        1.48       10.14     36.16 o 
 -13  11  14       89.89      106.84     42.19 o 
 -11  11  14      279.47      233.00     43.62 o 
  -9  11  14        2.64       -2.87     35.62 o 
  -7  11  14       92.97      123.37     41.30 o 
  -5  11  14      193.07      181.19     28.29 o 
  -3  11  14        0.39       10.76     20.60 o 
  -1  11  14       20.91       22.70     21.06 o 
   1  11  14        0.81        6.90     22.82 o 
   3  11  14      237.64      233.00     27.04 o 
   5  11  14      105.64      111.69     34.40 o 
   7  11  14      324.66      381.55     48.90 o 
   9  11  14      291.81      318.92     41.69 o 
 -28  12  14       16.26        3.39     47.30 o 
 -26  12  14      186.96      166.80     54.42 o 
 -24  12  14      277.78      309.63     61.35 o 
 -22  12  14       13.91      -21.33     48.87 o 
 -20  12  14        3.47       34.99     50.65 o 
 -18  12  14      258.48      263.49     48.14 o 
 -16  12  14       21.52       39.22     46.64 o 
 -14  12  14       17.05        5.73     44.57 o 
 -12  12  14      127.56       68.52     47.13 o 
 -10  12  14       69.20       68.95     38.45 o 
  -8  12  14      923.45     1006.37     68.04 o 
  -6  12  14      223.12      216.79     47.91 o 
  -4  12  14      310.66      251.51     47.84 o 
  -2  12  14       58.72       63.74     30.00 o 
   0  12  14       44.09       37.48     30.49 o 
   2  12  14      773.75      771.94     35.89 o 
   4  12  14       20.74       24.65     24.21 o 
   6  12  14       58.96       84.05     35.73 o 
 -25  13  14        0.62      -37.77     54.08 o 
 -23  13  14       36.54       32.78     48.22 o 
 -21  13  14       56.03       52.17     40.76 o 
 -19  13  14      130.48      136.86     50.35 o 
 -17  13  14       44.37       18.63     48.52 o 
 -15  13  14      815.54      876.49     65.35 o 
 -13  13  14     1615.72     1791.98     85.98 o 
 -11  13  14       46.32       54.02     42.44 o 
  -9  13  14      131.54      116.50     46.40 o 
  -7  13  14      143.14      121.48     45.05 o 
  -5  13  14       12.86       -1.07     44.29 o 
  -1  13  14       24.92       42.03     43.57 o 
   1  13  14       97.29       67.98     33.71 o 
   3  13  14        1.51       17.06     41.88 o 
 -18  14  14        7.71       -7.69     51.05 o 
 -16  14  14      102.34      119.87     49.94 o 
 -14  14  14      266.94      278.26     60.13 o 
 -12  14  14      299.85      325.92     63.07 o 
 -10  14  14      463.71      465.33     60.77 o 
  -8  14  14       34.87       34.46     49.43 o 
  -6  14  14      281.63      248.84     49.40 o 
  -4  14  14        5.57       12.91     40.93 o 
 -23   1  15      368.10      351.99     20.03 o 
 -21   1  15      481.34      443.02     19.70 o 
 -19   1  15       78.19       70.35     12.30 o 
 -17   1  15     4965.65     5507.13     81.00 o 
 -15   1  15       16.31       14.56      7.90 o 
 -13   1  15        0.46        6.72      7.53 o 
 -11   1  15     2268.79     2270.54     50.61 o 
  -9   1  15        7.13        8.11      8.32 o 
  -7   1  15      290.56      305.01     15.57 o 
  -5   1  15       96.02       50.88     11.68 o 
  -3   1  15        1.14       -3.20     12.21 o 
  -1   1  15       21.76       74.21     13.03 o 
   1   1  15        2.57        2.91     13.94 o 
   3   1  15      555.12      399.26     20.59 o 
   5   1  15       70.93       51.88     14.43 o 
   7   1  15       17.57       15.13     15.06 o 
   9   1  15       88.32       92.18     18.72 o 
  11   1  15       21.95       30.46     16.65 o 
  13   1  15       31.80       37.85     19.00 o 
  15   1  15       18.44       22.97     23.10 o 
  17   1  15      522.99      542.90     36.45 o 
  19   1  15        0.13       -4.25     54.32 o 
 -26   2  15       11.37        6.75     17.90 o 
 -24   2  15      913.35      837.11     32.39 o 
 -22   2  15      581.84      548.58     19.06 o 
 -20   2  15      191.74      185.75     10.82 o 
 -18   2  15       43.36       34.18      8.17 o 
 -16   2  15      601.80      529.41     12.84 o 
 -14   2  15       59.98       92.84      7.54 o 
 -12   2  15        9.27        9.58      8.56 o 
 -10   2  15      147.66      183.03      9.96 o 
  -8   2  15     1123.11     1115.64     18.05 o 
  -6   2  15     2439.62     2500.37     26.15 o 
  -4   2  15     1054.08     1057.23     19.54 o 
  -2   2  15     1236.39     1301.82     22.18 o 
   0   2  15      146.38       82.03     12.98 o 
   2   2  15      544.61      430.74     18.23 o 
   4   2  15      960.02      866.55     22.96 o 
   6   2  15       24.99       24.83     15.18 o 
   8   2  15      496.06      473.58     22.04 o 
  10   2  15       85.62       76.35     18.37 o 
  12   2  15        7.17       13.25     25.12 o 
  14   2  15      473.96      476.35     30.89 o 
  16   2  15       19.42       16.32     25.76 o 
  18   2  15      596.25      607.53     37.83 o 
  20   2  15      104.41      101.84     40.71 o 
 -29   3  15      386.58      410.47     23.18 o 
 -27   3  15       18.39        6.87     15.18 o 
 -25   3  15        1.23       -0.17     10.12 o 
 -23   3  15      273.10      271.69     13.45 o 
 -21   3  15     8076.78     8237.13     47.05 o 
 -19   3  15       21.76       21.83      9.03 o 
 -17   3  15      246.79      205.16     10.66 o 
 -15   3  15       27.17       55.60      5.28 o 
 -13   3  15       10.85        5.14      5.62 o 
 -11   3  15       13.20       31.72      6.26 o 
  -9   3  15       18.79       21.34      5.66 o 
  -7   3  15     9403.25     9434.79     48.43 o 
  -5   3  15     1542.90     1430.65     19.43 o 
  -3   3  15      161.58      166.18     12.22 o 
  -1   3  15      614.95      561.01     17.58 o 
   1   3  15       16.70       18.24     12.77 o 
   3   3  15      497.83      444.08     18.79 o 
   5   3  15        7.38        3.26     14.40 o 
   7   3  15        0.10       -0.95     15.07 o 
   9   3  15      105.25      119.04     23.65 o 
  11   3  15       24.60       16.84     27.18 o 
  13   3  15       33.59       68.88     32.02 o 
  15   3  15       67.85       82.59     27.25 o 
  17   3  15      162.64      179.39     30.45 o 
  19   3  15      312.56      334.03     34.24 o 
 -32   4  15        0.80        3.08     24.93 o 
 -30   4  15       35.66       27.69     19.35 o 
 -28   4  15      587.95      586.99     34.46 o 
 -26   4  15        5.14        0.08     16.35 o 
 -24   4  15        0.29       -1.28     10.23 o 
 -22   4  15      168.51      143.92     11.42 o 
 -20   4  15      308.19      236.40     11.91 o 
 -18   4  15      296.77      350.15     12.99 o 
 -16   4  15     2332.92     2170.70     24.67 o 
 -14   4  15       20.82       28.35      6.20 o 
 -12   4  15      693.94      690.02     13.13 o 
 -10   4  15     5798.80     5502.55     41.31 o 
  -8   4  15      185.05      193.53      7.83 o 
  -6   4  15     6726.48     6358.53     58.23 o 
  -4   4  15     4709.03     4399.94     34.43 o 
  -2   4  15       67.85       77.07     11.07 o 
   0   4  15     2295.39     1900.00     32.63 o 
   2   4  15      596.42      518.70     18.73 o 
   4   4  15       36.82       29.12     13.63 o 
   6   4  15      255.22      218.47     22.11 o 
   8   4  15        3.36        4.29     21.67 o 
  10   4  15       72.52       55.19     26.33 o 
  12   4  15      224.27      251.17     36.49 o 
  14   4  15       32.16       57.34     32.69 o 
  16   4  15        0.01        6.62     28.80 o 
  18   4  15       86.52       77.86     32.54 o 
 -35   5  15       10.55        2.74     33.96 o 
 -33   5  15        7.88      -18.25     28.59 o 
 -31   5  15      384.44      430.86     28.18 o 
 -29   5  15      175.19      173.75     20.46 o 
 -27   5  15      287.39      308.62     22.34 o 
 -25   5  15      308.50      281.78     19.98 o 
 -23   5  15       61.36       75.49     15.31 o 
 -21   5  15       78.40       88.95     10.66 o 
 -19   5  15       24.11       27.16     10.12 o 
 -17   5  15      443.49      357.83     16.44 o 
 -15   5  15      253.92      206.26     14.63 o 
 -13   5  15     1289.27     1351.53     19.34 o 
 -11   5  15      183.69      183.34     10.84 o 
  -9   5  15     1355.37     1388.73     19.17 o 
  -7   5  15      559.02      507.19     13.90 o 
  -5   5  15      569.87      512.40     14.47 o 
  -3   5  15       81.07       63.35     11.15 o 
  -1   5  15     6434.02     6469.54     50.59 o 
   1   5  15     1030.12     1089.42     23.31 o 
   3   5  15      401.49      389.52     26.69 o 
   5   5  15     1445.51     1460.17     41.43 o 
   7   5  15       11.93       -4.30     23.64 o 
   9   5  15        4.49       -8.62     26.56 o 
  11   5  15       28.26        7.18     29.51 o 
  13   5  15      226.65      198.76     37.17 o 
  15   5  15      775.27      803.30     53.39 o 
  17   5  15        4.47        2.74     28.10 o 
 -36   6  15      184.68      162.05     38.75 o 
 -34   6  15      151.91      129.26     39.13 o 
 -32   6  15        0.01       -6.35     22.54 o 
 -30   6  15        4.35       -0.69     21.84 o 
 -28   6  15        0.06       16.65     20.86 o 
 -26   6  15       43.45       48.79     19.58 o 
 -24   6  15       49.00       35.11     15.45 o 
 -22   6  15      260.59      241.14     25.89 o 
 -20   6  15     1285.10     1260.67     40.04 o 
 -18   6  15       25.63       61.08     12.76 o 
 -16   6  15      896.40      682.96     20.92 o 
 -14   6  15      211.13      230.09     14.79 o 
 -12   6  15       27.71       43.20      9.80 o 
 -10   6  15      702.35      673.49     17.24 o 
  -8   6  15     3123.44     2860.55     27.41 o 
  -6   6  15       79.69       89.57     10.58 o 
  -4   6  15        1.71        2.06     10.13 o 
  -2   6  15     1831.69     1873.54     26.85 o 
   0   6  15     4124.23     4074.24     64.04 o 
   2   6  15     1321.60     1253.87     37.92 o 
   4   6  15       33.05       39.10     21.97 o 
   6   6  15       40.34       31.15     24.39 o 
   8   6  15        0.56       -6.51     24.59 o 
  10   6  15       78.86       59.33     30.46 o 
  12   6  15      587.17      546.00     42.83 o 
  14   6  15       55.44       23.58     34.27 o 
  16   6  15       42.14       50.98     38.69 o 
 -39   7  15        0.98       15.02     41.78 o 
 -37   7  15      240.23      186.63     44.44 o 
 -35   7  15      143.95      137.91     41.98 o 
 -33   7  15        2.41       19.60     29.73 o 
 -31   7  15      256.35      272.79     28.38 o 
 -29   7  15      526.78      548.19     32.95 o 
 -27   7  15        5.35       13.15     20.09 o 
 -25   7  15      495.19      510.66     29.29 o 
 -23   7  15      211.78      210.96     36.46 o 
 -21   7  15        2.49        7.60     28.12 o 
 -19   7  15      522.64      441.31     29.96 o 
 -17   7  15       42.63       75.23     36.66 o 
 -15   7  15     1588.84     1363.99     35.54 o 
 -13   7  15       32.98       13.13     12.59 o 
 -11   7  15      195.65      176.43     12.70 o 
  -9   7  15     1887.96     1768.50     28.83 o 
  -7   7  15      449.32      463.15     15.81 o 
  -5   7  15       36.98       45.25     12.15 o 
  -3   7  15      625.14      646.09     18.70 o 
  -1   7  15      640.57      610.41     24.39 o 
   1   7  15      283.26      273.39     20.79 o 
   3   7  15       74.58       81.55     24.58 o 
   5   7  15      364.37      311.83     29.09 o 
   7   7  15     1152.65     1257.88     45.23 o 
   9   7  15       37.52       41.02     35.33 o 
  11   7  15       18.80       27.68     34.91 o 
  13   7  15      212.13      202.88     39.91 o 
  15   7  15       18.71       -5.10     39.83 o 
 -38   8  15       76.02       69.02     39.50 o 
 -36   8  15       78.46      109.42     41.91 o 
 -34   8  15        2.06       17.00     27.31 o 
 -32   8  15        5.15       19.54     26.80 o 
 -30   8  15        1.16        6.50     24.99 o 
 -28   8  15       91.01       64.26     24.14 o 
 -26   8  15      420.63      351.36     46.76 o 
 -24   8  15      435.67      514.69     49.97 o 
 -22   8  15      303.03      277.66     39.66 o 
 -20   8  15     2319.48     2286.62     75.84 o 
 -18   8  15     1146.43     1281.08     58.07 o 
 -16   8  15      681.78      693.10     48.52 o 
 -14   8  15     1035.30     1031.87     54.08 o 
 -12   8  15        3.74        7.42     15.05 o 
 -10   8  15       19.02       22.20     12.18 o 
  -8   8  15      321.53      297.88     14.80 o 
  -6   8  15      213.99      177.68     13.99 o 
  -4   8  15        7.66        9.68     15.32 o 
  -2   8  15      102.84       87.92     17.67 o 
   0   8  15       12.23       -0.04     17.90 o 
   2   8  15      365.01      349.33     23.63 o 
   4   8  15       20.97       30.80     26.09 o 
   6   8  15      337.73      353.24     32.87 o 
   8   8  15        0.48       -4.44     33.66 o 
  10   8  15      861.63      870.91     49.87 o 
  12   8  15     1330.20     1552.37     63.95 o 
  14   8  15      103.17      136.89     43.10 o 
 -35   9  15        8.25       -7.86     32.29 o 
 -33   9  15      343.68      411.18     39.20 o 
 -31   9  15      191.24      180.99     30.29 o 
 -29   9  15       10.37       -1.97     24.88 o 
 -27   9  15      372.84      390.81     50.92 o 
 -25   9  15      234.28      267.07     46.49 o 
 -23   9  15     1303.39     1322.63     69.72 o 
 -21   9  15      423.96      444.42     46.32 o 
 -19   9  15     1576.85     1575.88     69.85 o 
 -17   9  15      174.75      182.58     37.27 o 
 -15   9  15       51.43       35.40     34.93 o 
 -13   9  15      421.27      340.48     39.49 o 
 -11   9  15       97.83       65.25     30.21 o 
  -9   9  15       62.83       57.34     15.41 o 
  -7   9  15      551.48      571.69     24.92 o 
  -5   9  15      145.25      118.04     17.67 o 
  -3   9  15        3.61      -11.58     17.63 o 
  -1   9  15       40.19       35.04     17.68 o 
   1   9  15      473.64      444.35     25.84 o 
   3   9  15      823.56      823.75     31.12 o 
   5   9  15      282.94      220.67     34.82 o 
   7   9  15       38.88       22.00     35.41 o 
   9   9  15       95.35       84.26     40.16 o 
  11   9  15     1459.55     1540.14     63.54 o 
  13   9  15       74.16      102.86     41.51 o 
 -34  10  15      890.47     1038.72     61.47 o 
 -32  10  15       14.96       24.11     30.26 o 
 -30  10  15        0.17       -6.79     28.90 o 
 -28  10  15        2.40        3.77     43.48 o 
 -26  10  15        4.26       10.68     43.72 o 
 -24  10  15      272.33      247.95     50.13 o 
 -22  10  15       15.58      -23.44     41.17 o 
 -20  10  15       72.73       88.90     36.61 o 
 -18  10  15      233.91      244.75     45.07 o 
 -16  10  15      182.15      126.69     39.67 o 
 -14  10  15      239.94      204.11     38.52 o 
 -12  10  15        0.02      -30.28     34.87 o 
 -10  10  15       40.01       37.04     35.96 o 
  -8  10  15      195.22      204.44     41.05 o 
  -6  10  15        3.37        1.81     18.50 o 
  -4  10  15        1.84       -4.32     19.02 o 
  -2  10  15       30.53       20.47     20.92 o 
   0  10  15      188.68      171.40     25.24 o 
   2  10  15      197.32      214.69     25.45 o 
   4  10  15      379.07      415.13     40.15 o 
   6  10  15       52.58       31.48     33.86 o 
   8  10  15      565.43      685.90     50.63 o 
  10  10  15      407.56      395.88     48.62 o 
 -31  11  15       45.78       54.19     31.41 o 
 -29  11  15        1.38       17.97     30.71 o 
 -27  11  15       57.18       37.16     47.75 o 
 -25  11  15      225.02      243.01     50.94 o 
 -23  11  15       22.24       -1.11     47.33 o 
 -21  11  15       86.57       60.81     44.66 o 
 -19  11  15        4.23       15.34     38.41 o 
 -17  11  15        5.46      -17.65     39.80 o 
 -15  11  15      119.93      129.50     40.80 o 
 -13  11  15        0.00        7.01     34.34 o 
 -11  11  15       58.59       65.28     42.21 o 
  -9  11  15      102.15      107.90     39.94 o 
  -7  11  15      590.09      626.01     51.91 o 
  -5  11  15       25.23       10.39     30.93 o 
  -3  11  15      288.42      286.22     25.49 o 
  -1  11  15        0.34        4.23     22.60 o 
   1  11  15      213.08      226.88     27.80 o 
   3  11  15      244.17      249.37     29.63 o 
   5  11  15      761.00      780.12     48.64 o 
   7  11  15        0.04        1.06     36.61 o 
   9  11  15       58.77       38.46     36.63 o 
 -28  12  15       75.36       96.84     53.28 o 
 -26  12  15       25.76        6.39     52.43 o 
 -24  12  15       17.07       -0.25     43.70 o 
 -22  12  15        0.69      -14.73     47.34 o 
 -20  12  15       54.09        6.00     41.20 o 
 -18  12  15      278.07      346.92     54.08 o 
 -16  12  15        0.02        0.87     40.38 o 
 -14  12  15      709.56      725.13     58.66 o 
 -12  12  15      100.76      102.65     42.17 o 
 -10  12  15      114.18      124.39     45.95 o 
  -8  12  15        4.12       15.31     39.30 o 
  -6  12  15      422.89      458.48     50.95 o 
  -4  12  15       98.60       63.34     41.27 o 
  -2  12  15       22.07       16.96     39.51 o 
   0  12  15      123.06      165.64     30.62 o 
   2  12  15      254.38      271.48     43.47 o 
   4  12  15      112.98      152.29     38.35 o 
   6  12  15       28.74       53.34     36.25 o 
 -25  13  15      280.48      210.33     67.67 o 
 -23  13  15        2.63        0.70     44.52 o 
 -21  13  15      190.59      208.56     51.53 o 
 -19  13  15        8.75       27.55     45.63 o 
 -17  13  15        0.24      -40.66     49.96 o 
 -15  13  15      484.30      532.21     61.32 o 
 -13  13  15      274.50      309.81     53.90 o 
 -11  13  15       53.64       26.29     44.01 o 
  -9  13  15      312.82      395.13     56.91 o 
  -7  13  15       37.89       63.46     43.13 o 
  -5  13  15       27.94       37.56     42.66 o 
  -3  13  15       14.06       -4.53     43.67 o 
  -1  13  15      326.41      366.92     54.10 o 
   1  13  15      677.74      798.95     65.68 o 
 -18  14  15       68.11       29.32     51.69 o 
 -16  14  15       71.89       38.63     47.90 o 
 -14  14  15      177.02      192.64     56.61 o 
 -12  14  15      452.08      534.35     65.53 o 
 -10  14  15        0.30       30.26     47.02 o 
  -8  14  15       10.09       27.74     45.05 o 
  -6  14  15      266.99      321.11     57.41 o 
 -20   0  16        6.04       20.86      8.44 o 
 -18   0  16     1341.35     1385.99     39.87 o 
 -16   0  16       62.55       80.75      9.03 o 
 -14   0  16      594.92      761.90     32.68 o 
 -12   0  16     1933.83     1732.98     35.73 o 
 -10   0  16     1290.84     1306.52     32.28 o 
  -8   0  16      169.83      169.39     19.98 o 
  -6   0  16    15586.89    15209.57    151.82 o 
  -4   0  16     1704.22     1395.79     37.44 o 
  -2   0  16     1542.67     1493.60     49.06 o 
   0   0  16      838.39      687.53     53.51 o 
   2   0  16      756.60      742.13     34.34 o 
   4   0  16      144.69      190.01     28.38 o 
   6   0  16     1005.34     1053.24     73.21 o 
   8   0  16     3583.79     3676.49     59.24 o 
  10   0  16       13.32        8.51     23.47 o 
  12   0  16      164.24      142.02     28.52 o 
  14   0  16      278.07      210.34     33.48 o 
  16   0  16      337.77      349.29     58.96 o 
  18   0  16      221.22      213.32     60.98 o 
 -23   1  16      567.47      540.99     21.65 o 
 -21   1  16     1011.41      980.99     26.54 o 
 -19   1  16      487.63      557.83     15.55 o 
 -17   1  16       26.84       42.95      8.79 o 
 -15   1  16       75.84       91.73     10.97 o 
 -13   1  16      311.54      305.72     11.44 o 
 -11   1  16     2025.67     2124.86     34.16 o 
  -9   1  16     2157.32     2116.14     28.25 o 
  -7   1  16       16.69       26.11     11.69 o 
  -5   1  16       12.74       19.63     12.42 o 
  -3   1  16        9.26        9.82     14.36 o 
  -1   1  16      546.88      580.42     20.50 o 
   1   1  16       25.34       30.55     16.14 o 
   3   1  16      256.96      213.52     16.97 o 
   5   1  16       65.17       77.94     15.97 o 
   7   1  16     1395.75     1426.69     30.92 o 
   9   1  16     1376.44     1534.51     33.21 o 
  11   1  16       33.13       45.81     17.43 o 
  13   1  16      112.50       94.01     24.90 o 
  15   1  16      324.71      323.41     32.17 o 
  17   1  16        1.37       -8.66     38.46 o 
  19   1  16      115.90      171.94     40.69 o 
 -26   2  16      894.11      936.62     34.51 o 
 -24   2  16     1172.26     1131.77     35.41 o 
 -22   2  16     1098.21     1148.98     32.09 o 
 -20   2  16      456.59      530.74     16.92 o 
 -18   2  16       44.22       19.70     10.11 o 
 -16   2  16      644.50      596.51     17.03 o 
 -14   2  16      198.31      219.65      9.16 o 
 -12   2  16     5655.92     5915.33     37.49 o 
 -10   2  16     1331.45     1486.47     29.89 o 
  -8   2  16        3.45        7.15      9.43 o 
  -6   2  16      364.68      355.61     15.97 o 
  -4   2  16        6.59       11.82     11.19 o 
  -2   2  16     2709.80     2784.02     40.41 o 
   0   2  16       93.78      198.12     15.43 o 
   2   2  16       19.90        3.05     13.29 o 
   4   2  16     1175.64     1112.33     25.52 o 
   6   2  16      205.16      203.12     18.31 o 
   8   2  16      219.03      233.54     20.27 o 
  10   2  16       25.42       11.25     18.74 o 
  12   2  16      218.19      227.44     26.20 o 
  14   2  16       38.47       24.49     25.36 o 
  16   2  16     1097.38     1289.22     51.93 o 
  18   2  16      593.10      697.87     41.34 o 
 -29   3  16       47.26       75.95     27.29 o 
 -27   3  16      222.00      231.46     14.42 o 
 -25   3  16       11.04        6.17     10.62 o 
 -23   3  16     1355.86     1384.69     21.82 o 
 -21   3  16     1216.56     1397.27     25.77 o 
 -19   3  16        9.58       22.31      9.45 o 
 -17   3  16      863.87     1051.59     17.92 o 
 -15   3  16     2066.47     2220.84     23.35 o 
 -13   3  16      638.70      672.14     11.66 o 
 -11   3  16     2368.92     2545.55     22.97 o 
  -9   3  16     5353.72     5164.64     37.13 o 
  -7   3  16      533.08      530.11     14.21 o 
  -5   3  16     3145.01     3247.71     29.00 o 
  -3   3  16      239.74      207.08     13.86 o 
  -1   3  16     1281.19     1057.63     22.54 o 
   1   3  16     3452.99     3115.91     36.58 o 
   3   3  16      437.64      487.62     19.74 o 
   5   3  16      814.06      832.70     24.26 o 
   7   3  16        3.78        7.56     16.05 o 
   9   3  16       57.10       38.92     22.35 o 
  11   3  16       83.66       80.01     27.66 o 
  13   3  16      261.35      273.42     37.47 o 
  15   3  16      249.69      262.47     33.16 o 
  17   3  16     1514.87     1656.67     52.07 o 
 -32   4  16      202.66      258.56     36.06 o 
 -30   4  16       35.89       40.43     18.64 o 
 -28   4  16        9.78       16.96     17.04 o 
 -26   4  16      147.20      150.27     17.60 o 
 -24   4  16     1612.83     1647.90     26.99 o 
 -22   4  16       30.92       34.97     10.65 o 
 -20   4  16       51.55       27.08      9.72 o 
 -18   4  16      661.86      855.78     17.69 o 
 -16   4  16      391.87      345.55     12.42 o 
 -14   4  16        1.07        3.78      6.37 o 
 -12   4  16       25.29       42.72      7.17 o 
 -10   4  16     1366.91     1573.64     16.10 o 
  -8   4  16     6420.00     5797.41     36.72 o 
  -6   4  16      887.26      707.72     16.29 o 
  -4   4  16      175.75      169.62     12.36 o 
  -2   4  16     3811.44     3315.30     35.69 o 
   0   4  16     1002.93      994.82     23.37 o 
   2   4  16       41.07       45.73     14.38 o 
   4   4  16     1503.82     1550.90     29.31 o 
   6   4  16       12.98       -4.91     22.17 o 
   8   4  16      196.52      216.66     30.29 o 
  10   4  16      518.03      546.35     34.60 o 
  12   4  16      317.88      279.57     38.34 o 
  14   4  16     1332.78     1368.04     58.61 o 
  16   4  16       32.54       21.60     28.20 o 
  18   4  16        6.62        9.22     36.17 o 
 -35   5  16        5.91       -1.98     31.69 o 
 -33   5  16        7.26       -2.68     32.02 o 
 -31   5  16      322.46      395.70     26.79 o 
 -29   5  16       66.80       80.13     18.67 o 
 -27   5  16      380.26      394.41     22.98 o 
 -25   5  16     1011.60     1046.79     32.84 o 
 -23   5  16      292.84      307.63     19.18 o 
 -21   5  16      715.17      748.11     22.68 o 
 -19   5  16       12.10        8.41      9.78 o 
 -17   5  16       46.45       17.61      9.87 o 
 -15   5  16        4.89      -12.00     12.00 o 
 -13   5  16      201.44      217.11     11.28 o 
 -11   5  16        4.36        2.13      9.37 o 
  -9   5  16     1024.57      885.00     13.54 o 
  -7   5  16       77.08       41.01     10.16 o 
  -5   5  16     4670.50     4618.78     35.88 o 
  -3   5  16     1453.06     1414.95     22.62 o 
  -1   5  16      507.19      464.08     18.24 o 
   1   5  16       93.30       83.80     16.31 o 
   3   5  16       20.35        5.96     22.76 o 
   5   5  16        0.52      -16.64     29.50 o 
   7   5  16     2403.92     2657.06     57.68 o 
   9   5  16      558.10      519.48     36.69 o 
  11   5  16        3.95       -0.65     32.13 o 
  13   5  16      435.38      439.41     44.45 o 
  15   5  16      243.02      211.99     41.59 o 
  17   5  16        6.36       -8.84     31.81 o 
 -36   6  16      120.34      119.93     38.72 o 
 -34   6  16       10.40        3.04     33.09 o 
 -32   6  16        6.99        1.15     22.20 o 
 -30   6  16      584.54      626.92     31.49 o 
 -28   6  16      752.62      778.40     33.21 o 
 -26   6  16        6.43       14.10     18.79 o 
 -24   6  16      172.15      173.10     18.12 o 
 -22   6  16      571.31      561.43     22.86 o 
 -20   6  16       28.54       26.87     20.02 o 
 -18   6  16     1103.72      878.13     23.28 o 
 -16   6  16      234.40      223.40     15.00 o 
 -14   6  16     1310.45     1227.50     27.81 o 
 -12   6  16      131.72      129.90     11.79 o 
 -10   6  16      994.08      879.30     19.56 o 
  -8   6  16      357.38      352.31     13.52 o 
  -6   6  16      181.30      153.67     12.16 o 
  -4   6  16        5.55       -4.08     11.43 o 
  -2   6  16       48.94       29.02     12.58 o 
   0   6  16      311.25      308.11     20.06 o 
   2   6  16      149.40      157.72     22.73 o 
   4   6  16      362.02      357.54     28.95 o 
   6   6  16      186.79      166.68     27.75 o 
   8   6  16      171.64      152.54     30.16 o 
  10   6  16     1756.16     1938.21     61.85 o 
  12   6  16      550.74      506.69     45.84 o 
  14   6  16       87.56       97.65     40.80 o 
  16   6  16       30.50       41.22     41.57 o 
 -39   7  16        4.92       50.03     41.72 o 
 -37   7  16       22.92       10.13     40.36 o 
 -35   7  16       66.46      144.36     38.60 o 
 -33   7  16       58.42       30.30     24.59 o 
 -31   7  16      153.04      152.87     27.03 o 
 -29   7  16      228.65      202.28     24.98 o 
 -27   7  16        5.31       -0.08     20.91 o 
 -25   7  16      215.67      238.84     24.20 o 
 -23   7  16        9.11       14.51     31.49 o 
 -21   7  16      239.02      173.66     34.53 o 
 -19   7  16      657.32      594.84     32.58 o 
 -17   7  16     1721.00     1616.29     38.68 o 
 -15   7  16     1795.00     1815.43     30.37 o 
 -13   7  16       85.23       84.59     14.00 o 
 -11   7  16      460.71      450.73     16.40 o 
  -9   7  16       74.43       64.29     11.75 o 
  -7   7  16       23.18       18.45     11.37 o 
  -5   7  16       41.11       25.26     12.21 o 
  -3   7  16        1.81       -5.56     16.17 o 
  -1   7  16      315.77      297.79     22.39 o 
   1   7  16      400.35      424.33     24.60 o 
   3   7  16       54.64       74.06     28.29 o 
   5   7  16      221.45      201.98     29.61 o 
   7   7  16      141.36      128.38     30.61 o 
   9   7  16        5.48       13.80     35.70 o 
  11   7  16      673.40      782.25     64.31 o 
  13   7  16      220.87      215.79     45.05 o 
  15   7  16       21.79       13.80     44.51 o 
 -38   8  16      420.12      434.59     51.27 o 
 -36   8  16      545.43      562.40     55.03 o 
 -34   8  16      692.73      804.37     54.69 o 
 -32   8  16        5.51        2.39     24.62 o 
 -30   8  16      129.00      103.61     26.92 o 
 -28   8  16       14.90       12.96     22.92 o 
 -26   8  16       35.65       59.41     24.35 o 
 -24   8  16      341.89      336.12     45.28 o 
 -22   8  16     1185.09     1165.10     58.35 o 
 -20   8  16      729.33      619.64     46.05 o 
 -18   8  16       85.89       41.81     33.57 o 
 -16   8  16       70.74       72.86     29.61 o 
 -14   8  16       24.05       47.52     22.71 o 
 -12   8  16       42.94       24.14     15.48 o 
 -10   8  16       35.76       40.04     13.81 o 
  -8   8  16      736.42      713.02     21.26 o 
  -6   8  16       73.94       62.81     15.56 o 
  -4   8  16      228.95      221.68     19.76 o 
  -2   8  16      469.30      453.67     23.98 o 
   0   8  16      857.17      879.27     29.55 o 
   2   8  16        5.88        6.94     24.24 o 
   4   8  16        6.98       -6.84     27.23 o 
   6   8  16        2.58        4.13     27.51 o 
   8   8  16     1642.38     1778.55     62.73 o 
  10   8  16      173.51      224.48     39.61 o 
  12   8  16       40.83       36.53     41.10 o 
 -37   9  16      423.41      499.41     56.85 o 
 -35   9  16      654.17      697.25     44.71 o 
 -33   9  16      621.63      656.96     40.69 o 
 -31   9  16       14.31      -13.36     27.09 o 
 -29   9  16       74.32       65.95     26.59 o 
 -27   9  16      511.58      606.36     35.08 o 
 -25   9  16      116.47      108.17     39.96 o 
 -23   9  16       23.05        4.80     36.24 o 
 -21   9  16       27.29       39.67     33.05 o 
 -19   9  16      392.77      419.77     45.58 o 
 -17   9  16      119.92      117.11     34.42 o 
 -15   9  16     1239.76     1212.37     62.45 o 
 -13   9  16      242.70      248.73     34.91 o 
 -11   9  16      405.62      401.76     25.96 o 
  -9   9  16      202.04      225.48     24.25 o 
  -7   9  16        3.38        2.39     17.04 o 
  -5   9  16       45.81       42.16     17.30 o 
  -3   9  16       27.65       19.12     17.54 o 
  -1   9  16       30.82       24.52     19.84 o 
   1   9  16     1086.59     1113.79     34.20 o 
   3   9  16      168.96      157.09     29.87 o 
   5   9  16       58.21       36.45     34.56 o 
   7   9  16      267.81      219.68     41.00 o 
   9   9  16       44.41       47.37     38.54 o 
  11   9  16       45.44       64.34     39.95 o 
 -34  10  16       35.62       32.45     32.76 o 
 -32  10  16       63.75       54.83     31.02 o 
 -30  10  16       21.32       -6.30     26.97 o 
 -28  10  16      270.97      262.62     33.48 o 
 -26  10  16      307.20      304.79     50.21 o 
 -24  10  16      303.93      309.48     47.91 o 
 -22  10  16      616.66      607.17     54.74 o 
 -20  10  16      568.06      515.22     52.59 o 
 -18  10  16      734.32      716.53     58.63 o 
 -16  10  16      575.26      633.35     53.09 o 
 -14  10  16      562.63      585.26     50.49 o 
 -12  10  16      407.58      484.69     50.62 o 
 -10  10  16        0.58       13.20     34.94 o 
  -8  10  16      266.51      267.16     28.52 o 
  -6  10  16        1.49       12.24     19.14 o 
  -4  10  16       99.33       96.75     22.13 o 
  -2  10  16       33.78       25.78     21.03 o 
   0  10  16        8.01       -2.74     21.28 o 
   2  10  16       14.27       42.40     24.10 o 
   4  10  16       11.67        4.32     32.43 o 
   6  10  16       98.96      125.86     39.82 o 
   8  10  16       10.10       42.06     35.56 o 
  10  10  16       33.67       40.09     42.00 o 
 -33  11  16       93.35      103.95     54.49 o 
 -31  11  16       86.24      119.13     34.09 o 
 -29  11  16      121.83      130.85     30.54 o 
 -27  11  16       44.03       45.40     45.98 o 
 -25  11  16        9.56       34.78     42.46 o 
 -23  11  16        6.30       14.85     42.31 o 
 -21  11  16      138.83      115.80     42.87 o 
 -19  11  16      872.31      945.66     67.58 o 
 -17  11  16      127.92      153.00     47.69 o 
 -15  11  16       25.93       51.23     42.73 o 
 -13  11  16      611.07      542.29     54.17 o 
 -11  11  16      283.87      257.84     43.48 o 
  -9  11  16      331.49      339.35     44.03 o 
  -7  11  16       62.32       88.22     42.57 o 
  -5  11  16      449.83      401.49     48.84 o 
  -3  11  16       73.94       81.79     23.88 o 
  -1  11  16      188.36      205.91     26.64 o 
   1  11  16       21.79       18.85     24.49 o 
   3  11  16      256.25      241.56     38.20 o 
   5  11  16        0.27       13.12     35.55 o 
   7  11  16      196.97      227.19     42.31 o 
 -28  12  16       49.17       62.61     46.36 o 
 -26  12  16       50.96       29.21     50.18 o 
 -24  12  16       32.06       61.52     46.08 o 
 -22  12  16        0.06      -13.11     43.82 o 
 -20  12  16      103.63       97.34     46.42 o 
 -18  12  16      145.16      178.67     48.30 o 
 -16  12  16      407.26      453.17     61.56 o 
 -14  12  16      153.64      182.12     51.37 o 
 -12  12  16       22.97       23.95     44.70 o 
 -10  12  16      134.68      135.84     43.26 o 
  -8  12  16      378.63      379.96     53.20 o 
  -6  12  16       75.83       36.53     43.85 o 
  -4  12  16      406.05      461.02     53.61 o 
  -2  12  16      735.35      849.06     64.58 o 
   0  12  16        6.04        4.74     25.38 o 
   2  12  16      279.16      353.13     32.05 o 
   4  12  16      189.54      240.34     38.82 o 
 -25  13  16       15.16       20.95     53.28 o 
 -23  13  16       11.16       16.01     46.43 o 
 -21  13  16       77.24       71.02     48.54 o 
 -19  13  16        5.29       -0.41     49.38 o 
 -17  13  16      662.80      718.11     66.51 o 
 -15  13  16       63.35       68.20     51.80 o 
 -13  13  16        1.60        7.04     44.82 o 
 -11  13  16      381.19      331.51     56.55 o 
  -9  13  16      187.66      153.12     45.02 o 
  -7  13  16        0.01       -5.60     47.29 o 
  -5  13  16      412.66      435.54     56.73 o 
  -3  13  16      616.84      608.04     57.18 o 
  -1  13  16       11.50       30.93     40.94 o 
 -16  14  16      267.46      283.77     58.14 o 
 -14  14  16       24.01       14.59     44.18 o 
 -12  14  16       44.25        9.69     44.04 o 
 -10  14  16      243.79      254.81     51.35 o 
  -8  14  16      143.72      158.47     53.55 o 
 -23   1  17     1171.20     1028.74     27.77 o 
 -21   1  17      143.55      159.70     13.57 o 
 -19   1  17     1054.08      866.88     17.76 o 
 -17   1  17       64.50       55.27      9.36 o 
 -15   1  17      835.37      772.68     15.60 o 
 -13   1  17      211.93      216.76     11.07 o 
 -11   1  17     1359.35     1259.69     23.90 o 
  -9   1  17     5101.09     5116.88     64.99 o 
  -7   1  17     5965.11     5880.83     48.61 o 
  -5   1  17     1827.96     1880.02     32.23 o 
  -3   1  17     2294.61     2067.18     34.21 o 
  -1   1  17     1043.94      918.79     25.62 o 
   1   1  17     1968.96     1660.36     33.17 o 
   3   1  17      398.12      376.76     19.87 o 
   5   1  17       53.10       29.66     16.00 o 
   7   1  17      497.82      495.82     23.42 o 
   9   1  17      275.06      279.21     20.40 o 
  11   1  17      352.26      313.44     21.15 o 
  13   1  17        9.82        1.29     26.02 o 
  15   1  17        6.31      -26.97     33.86 o 
  17   1  17      109.15      116.68     41.39 o 
 -26   2  17       11.59       11.48     15.99 o 
 -24   2  17     2946.33     3011.05     40.28 o 
 -22   2  17      448.18      477.52     16.92 o 
 -20   2  17     1027.15     1065.10     40.83 o 
 -18   2  17     2363.99     2784.76     31.04 o 
 -16   2  17     1787.45     1648.05     19.18 o 
 -14   2  17      749.96      816.97     16.43 o 
 -12   2  17      122.40      113.59     10.59 o 
 -10   2  17     2168.17     2163.29     25.52 o 
  -8   2  17     3819.49     3476.37     71.77 o 
  -6   2  17     2836.01     2961.15     47.63 o 
  -4   2  17      679.94      636.41     18.55 o 
  -2   2  17     4820.36     3911.38     45.32 o 
   0   2  17      140.85      185.36     15.90 o 
   2   2  17       56.39       71.34     15.17 o 
   4   2  17      230.79      203.03     18.33 o 
   6   2  17      270.21      271.83     20.23 o 
   8   2  17      288.75      287.15     21.52 o 
  10   2  17      352.86      366.47     28.95 o 
  12   2  17      219.03      220.37     27.60 o 
  14   2  17       16.16       42.96     27.87 o 
  16   2  17      520.89      608.45     38.41 o 
 -27   3  17       53.03       25.37     11.43 o 
 -25   3  17      731.70      813.00     18.87 o 
 -23   3  17       70.00       72.19     11.10 o 
 -21   3  17     5257.19     5254.73     39.08 o 
 -19   3  17     3202.00     3403.15     34.47 o 
 -17   3  17      444.13      449.62     13.03 o 
 -15   3  17      794.93      724.46     18.28 o 
 -13   3  17      409.42      364.23     11.11 o 
 -11   3  17    11992.93    11655.62     51.42 o 
  -9   3  17     3264.79     3149.16     27.63 o 
  -7   3  17       47.77       67.85     10.21 o 
  -5   3  17       46.25       45.18     11.99 o 
  -3   3  17     1203.89     1079.35     23.05 o 
  -1   3  17      472.13      461.80     18.09 o 
   1   3  17     2329.42     2202.94     32.79 o 
   3   3  17       14.79       20.64     15.36 o 
   5   3  17      264.92      251.13     19.42 o 
   7   3  17      429.41      420.76     23.29 o 
   9   3  17      127.38      120.02     29.65 o 
  11   3  17       91.23       74.90     30.25 o 
  13   3  17       25.31       -2.31     26.84 o 
  15   3  17        6.33        6.41     27.07 o 
  17   3  17      180.67      228.85     34.21 o 
 -32   4  17      129.82      152.57     30.52 o 
 -30   4  17      799.48      801.49     29.82 o 
 -28   4  17      608.69      675.12     25.05 o 
 -26   4  17     1021.56     1010.52     27.31 o 
 -24   4  17     1846.60     1837.23     25.96 o 
 -22   4  17        9.53       19.91     10.29 o 
 -20   4  17     5509.71     5405.78     65.97 o 
 -18   4  17     2918.03     2552.74     28.00 o 
 -16   4  17        0.21        1.05      8.49 o 
 -14   4  17       72.89       41.68      7.13 o 
 -12   4  17     1597.50     1922.77     18.15 o 
 -10   4  17      353.61      274.64      9.03 o 
  -8   4  17       86.76      114.98     10.87 o 
  -6   4  17        0.05        5.76     10.31 o 
  -4   4  17       20.94       29.22     11.13 o 
  -2   4  17      746.68      709.49     20.35 o 
   0   4  17      191.64      188.79     15.65 o 
   2   4  17      920.98      877.93     24.26 o 
   4   4  17      136.39      139.16     17.29 o 
   6   4  17      117.01      102.16     25.72 o 
   8   4  17      746.21      750.18     38.59 o 
  10   4  17      121.47      135.93     31.26 o 
  12   4  17       23.79       32.60     33.07 o 
  14   4  17       33.68       -0.71     35.19 o 
  16   4  17      363.41      362.97     38.34 o 
 -35   5  17        0.01       10.43     28.52 o 
 -33   5  17       78.43       87.71     32.16 o 
 -31   5  17      404.10      396.81     25.29 o 
 -29   5  17      731.88      740.46     27.74 o 
 -27   5  17       19.78       24.26     16.69 o 
 -25   5  17      345.01      349.69     20.50 o 
 -23   5  17      257.15      244.46     17.79 o 
 -21   5  17      365.25      367.79     15.00 o 
 -19   5  17      557.85      512.76     16.16 o 
 -17   5  17      377.63      283.27     12.48 o 
 -15   5  17      313.12      253.34     12.92 o 
 -13   5  17       22.70       10.51      7.43 o 
 -11   5  17     1831.79     1525.71     19.84 o 
  -9   5  17     2207.88     2005.63     24.13 o 
  -7   5  17      487.55      421.89     14.57 o 
  -5   5  17      828.69      771.68     18.35 o 
  -3   5  17     5541.48     5162.86     40.78 o 
  -1   5  17      458.17      426.84     18.85 o 
   1   5  17       37.70       30.10     16.06 o 
   3   5  17       26.79       30.18     22.30 o 
   5   5  17      432.12      501.05     32.97 o 
   7   5  17      842.18      897.54     40.87 o 
   9   5  17      291.23      296.58     35.85 o 
  11   5  17       81.15       69.04     33.43 o 
  13   5  17       10.13        6.33     36.25 o 
  15   5  17       28.11       50.85     42.34 o 
 -36   6  17      893.43      988.34     58.26 o 
 -34   6  17      261.05      215.80     37.33 o 
 -32   6  17       14.25       14.96     22.37 o 
 -30   6  17      204.94      151.15     24.60 o 
 -28   6  17      684.30      653.59     31.12 o 
 -26   6  17       91.95      123.18     18.45 o 
 -24   6  17      148.89      175.00     18.36 o 
 -22   6  17      567.82      549.06     33.18 o 
 -20   6  17      501.26      383.54     19.71 o 
 -18   6  17      359.79      302.28     16.80 o 
 -16   6  17      748.63      621.79     20.15 o 
 -14   6  17       61.83       50.07     14.17 o 
 -12   6  17      344.32      294.13     13.82 o 
 -10   6  17      224.58      199.19     11.92 o 
  -8   6  17      481.00      484.51     16.28 o 
  -6   6  17     1759.38     1742.44     26.16 o 
  -4   6  17      137.41      105.21     13.69 o 
  -2   6  17       23.52       13.83     13.25 o 
   0   6  17      250.51      234.17     25.81 o 
   2   6  17      130.49       78.51     24.44 o 
   4   6  17      297.52      278.60     29.99 o 
   6   6  17        1.99      -10.48     27.20 o 
   8   6  17     1069.17     1154.91     47.30 o 
  10   6  17       26.07       35.33     35.03 o 
  12   6  17      152.37       67.92     39.76 o 
  14   6  17      276.14      320.72     96.09 o 
 -39   7  17      528.11      635.39     56.64 o 
 -37   7  17      102.55      113.36     41.07 o 
 -35   7  17       25.19       17.51     31.83 o 
 -33   7  17       12.56        8.52     25.39 o 
 -31   7  17     1549.90     1601.75     47.09 o 
 -29   7  17      640.61      606.02     32.07 o 
 -27   7  17      118.99       82.56     22.24 o 
 -25   7  17       89.97       87.95     21.18 o 
 -23   7  17     1124.35     1133.50     35.08 o 
 -21   7  17       58.26       26.40     27.17 o 
 -19   7  17        0.07        6.91     22.39 o 
 -17   7  17      413.35      379.96     18.69 o 
 -15   7  17      692.58      694.72     22.33 o 
 -13   7  17      178.21      178.32     16.82 o 
 -11   7  17       64.58       64.51     13.27 o 
  -9   7  17      489.90      397.83     15.84 o 
  -7   7  17      770.21      782.60     20.01 o 
  -5   7  17      628.02      576.31     18.81 o 
  -3   7  17      127.18      112.25     18.55 o 
  -1   7  17        8.59       18.94     17.91 o 
   1   7  17     1431.04     1507.24     45.08 o 
   3   7  17       37.70       19.69     27.75 o 
   5   7  17      213.06      149.64     30.24 o 
   7   7  17      259.05      251.38     33.38 o 
   9   7  17        7.38        8.19     38.22 o 
  11   7  17       49.29       67.35     40.83 o 
  13   7  17        2.37       52.92     42.20 o 
 -38   8  17      797.80      890.49     64.18 o 
 -36   8  17      287.48      326.27     51.01 o 
 -34   8  17      286.94      264.70     31.10 o 
 -32   8  17      251.46      207.20     30.36 o 
 -30   8  17      204.53      188.72     26.94 o 
 -28   8  17      448.11      476.46     31.96 o 
 -26   8  17        5.43       -0.26     22.50 o 
 -24   8  17      617.92      547.06     48.21 o 
 -22   8  17       25.71       22.52     34.20 o 
 -20   8  17        1.03      -18.34     32.84 o 
 -18   8  17        3.07       -9.06     33.18 o 
 -16   8  17      436.94      396.92     40.20 o 
 -14   8  17       86.65       72.36     16.41 o 
 -12   8  17      269.38      312.94     21.50 o 
 -10   8  17      127.31      112.30     15.39 o 
  -8   8  17      285.15      271.82     15.95 o 
  -6   8  17      261.60      294.94     19.84 o 
  -4   8  17      132.06      121.10     19.67 o 
  -2   8  17       63.63       31.62     18.50 o 
   0   8  17       62.47       63.98     20.82 o 
   2   8  17      127.23      111.13     25.54 o 
   4   8  17      138.11      134.02     30.68 o 
   6   8  17       78.41      108.81     34.02 o 
   8   8  17      280.55      318.31     41.44 o 
  10   8  17       50.95       31.30     38.10 o 
  12   8  17        0.23       41.49     39.89 o 
 -37   9  17      173.79      125.06     46.98 o 
 -35   9  17      447.65      522.52     65.34 o 
 -33   9  17      119.07       97.30     30.41 o 
 -31   9  17       25.64        7.74     26.02 o 
 -29   9  17       73.75       48.68     27.91 o 
 -27   9  17      882.67      945.77     39.09 o 
 -25   9  17      797.08      704.51     54.37 o 
 -23   9  17       34.66       15.35     35.27 o 
 -21   9  17      110.82      138.46     37.37 o 
 -19   9  17        1.24       30.71     33.70 o 
 -17   9  17       37.23       29.73     31.54 o 
 -15   9  17      118.23       96.60     37.35 o 
 -13   9  17      741.91      742.77     50.82 o 
 -11   9  17      165.25      166.20     23.33 o 
  -9   9  17      589.97      576.36     30.81 o 
  -7   9  17        0.02      -11.47     17.06 o 
  -5   9  17      114.27       78.79     19.23 o 
  -3   9  17      280.82      284.02     23.02 o 
  -1   9  17      657.68      761.68     29.38 o 
   1   9  17       16.42       13.38     21.92 o 
   3   9  17      376.23      398.79     34.78 o 
   5   9  17       22.52       43.98     33.79 o 
   7   9  17      224.63      236.24     41.53 o 
   9   9  17      431.72      425.57     47.19 o 
 -34  10  17        2.73       35.67     31.38 o 
 -32  10  17        9.24       -1.38     27.67 o 
 -30  10  17       26.79       45.82     29.72 o 
 -28  10  17       17.90        2.99     26.76 o 
 -26  10  17        4.26      -15.87     44.62 o 
 -24  10  17      249.21      186.34     49.09 o 
 -22  10  17      224.10      176.27     44.66 o 
 -20  10  17       23.34      106.45     41.43 o 
 -18  10  17     1067.23      979.88     61.67 o 
 -16  10  17       64.03       79.63     39.02 o 
 -14  10  17        3.55       15.06     36.14 o 
 -12  10  17       73.71       80.68     41.45 o 
 -10  10  17      116.00      152.94     37.81 o 
  -8  10  17      334.27      369.70     29.39 o 
  -6  10  17       62.18       66.65     19.97 o 
  -4  10  17      318.38      274.03     24.81 o 
  -2  10  17        4.46       12.73     22.28 o 
   0  10  17       55.41       41.55     24.86 o 
   2  10  17       20.48       -5.72     32.62 o 
   4  10  17      105.42       68.16     36.68 o 
   6  10  17      339.43      298.07     42.71 o 
   8  10  17      136.98      149.09     42.16 o 
 -33  11  17       67.05       56.77     53.14 o 
 -31  11  17      230.16      207.44     34.02 o 
 -29  11  17      174.82      168.04     31.71 o 
 -27  11  17        6.65      -22.59     48.96 o 
 -25  11  17      127.41      130.32     50.39 o 
 -23  11  17      301.86      279.97     51.50 o 
 -21  11  17      236.11      196.37     50.35 o 
 -19  11  17      795.11      727.51     61.71 o 
 -17  11  17     1290.49     1346.70     73.29 o 
 -15  11  17      749.51      722.84     57.63 o 
 -13  11  17      186.41      182.45     44.92 o 
 -11  11  17      101.61      119.54     38.57 o 
  -9  11  17     2400.79     2437.76     89.00 o 
  -7  11  17      373.35      384.60     49.97 o 
  -5  11  17        6.17       24.18     39.30 o 
  -3  11  17       27.79       16.34     23.42 o 
  -1  11  17       28.48       27.24     31.86 o 
   1  11  17       54.92       52.20     26.37 o 
   3  11  17       35.75       35.39     36.94 o 
   5  11  17      363.69      337.47     43.25 o 
 -28  12  17        3.63       20.20     30.97 o 
 -26  12  17        0.11       -0.17     50.20 o 
 -24  12  17       98.28       72.53     50.23 o 
 -22  12  17       20.06       22.98     47.16 o 
 -20  12  17      338.84      373.82     57.00 o 
 -18  12  17      376.46      422.41     56.02 o 
 -16  12  17     3730.42     4040.07    117.78 o 
 -14  12  17      768.81      759.47     62.18 o 
 -12  12  17       89.33      117.75     42.44 o 
 -10  12  17       41.95       36.33     43.32 o 
  -8  12  17      205.20      202.29     45.56 o 
  -6  12  17      159.64      161.19     44.65 o 
  -4  12  17      628.16      577.61     61.28 o 
  -2  12  17      738.32      701.57     65.93 o 
   0  12  17      149.26      140.62     32.57 o 
   2  12  17       47.57       45.65     36.57 o 
 -25  13  17      351.00      389.30     64.14 o 
 -23  13  17       10.32       17.02     52.80 o 
 -19  13  17       50.34       60.18     49.65 o 
 -17  13  17       93.92      120.59     50.04 o 
 -15  13  17       21.63       15.21     40.97 o 
 -13  13  17      257.74      321.41     48.94 o 
 -11  13  17       31.60       55.77     43.29 o 
  -9  13  17      147.26      133.82     48.68 o 
  -7  13  17      349.46      310.96     51.31 o 
  -5  13  17       30.47       31.96     50.05 o 
  -3  13  17        7.40        5.18     40.86 o 
 -22   0  18      124.57      148.54     38.09 o 
 -20   0  18      136.71      141.61     13.91 o 
 -18   0  18        3.69        8.71     15.45 o 
 -16   0  18     1772.37     1664.67     37.56 o 
 -14   0  18    12358.82    11771.19     92.15 o 
 -12   0  18     7257.59     6995.62     73.19 o 
 -10   0  18    18491.81    17748.37    396.41 o 
  -8   0  18     2544.59     2455.93     48.00 o 
  -6   0  18     1620.68     1441.03     75.51 o 
  -4   0  18      592.33      459.82     31.16 o 
  -2   0  18     6326.84     4965.01     73.20 o 
   0   0  18      512.44      481.29     32.04 o 
   2   0  18      509.83      477.37     43.92 o 
   4   0  18       91.44       52.11     34.83 o 
   6   0  18      238.63      222.66     31.34 o 
   8   0  18      865.23      934.51     38.75 o 
  10   0  18        0.06      -10.22     28.64 o 
  12   0  18      339.35      296.32     36.38 o 
  14   0  18       17.40       21.66     48.79 o 
  16   0  18       28.46       -1.22     55.90 o 
 -23   1  18      249.91      363.44     21.50 o 
 -21   1  18      897.97      744.89     18.42 o 
 -19   1  18     1805.87     1685.74     24.34 o 
 -17   1  18     1122.68      974.19     17.54 o 
 -15   1  18     3305.56     3153.85     45.07 o 
 -13   1  18     1326.01     1373.61     21.11 o 
 -11   1  18     6729.64     6337.26     58.09 o 
  -9   1  18      456.20      396.49     18.22 o 
  -7   1  18     3279.21     3092.38     38.00 o 
  -5   1  18      696.23      768.74     23.39 o 
  -3   1  18      129.78      141.15     17.89 o 
  -1   1  18        0.27        8.81     16.40 o 
   1   1  18      267.45      222.57     17.29 o 
   3   1  18      427.61      367.69     20.72 o 
   5   1  18      423.42      509.12     22.66 o 
   7   1  18      459.29      449.25     24.15 o 
   9   1  18      163.83      166.37     19.77 o 
  11   1  18       18.73       28.42     19.20 o 
  13   1  18      328.84      370.31     33.75 o 
  15   1  18       10.45      -12.06     29.89 o 
 -26   2  18        2.82       13.36     20.20 o 
 -24   2  18       55.37       52.93     11.75 o 
 -22   2  18      508.76      389.16     16.52 o 
 -20   2  18     2350.17     2454.79     32.82 o 
 -18   2  18     3820.62     3339.62     34.91 o 
 -16   2  18     1498.11     1312.97     17.87 o 
 -14   2  18      260.01      232.12     12.66 o 
 -12   2  18        7.63       -1.65     10.47 o 
 -10   2  18    12132.98    11654.93     58.15 o 
  -8   2  18      407.46      380.61     17.63 o 
  -6   2  18     4896.82     4400.77     44.32 o 
  -4   2  18     3876.96     3344.83     36.14 o 
  -2   2  18     2131.63     1946.40     32.64 o 
   0   2  18      109.76       72.02     15.24 o 
   2   2  18      276.52      264.67     18.06 o 
   4   2  18       80.04      104.37     17.72 o 
   6   2  18      468.00      493.01     23.98 o 
   8   2  18       37.86       60.50     20.07 o 
  10   2  18        9.78       10.42     26.26 o 
  12   2  18      124.28      103.00     28.95 o 
  14   2  18      665.11      719.19     41.36 o 
  16   2  18       29.66       29.41     29.89 o 
 -29   3  18     2181.76     2238.76     50.10 o 
 -27   3  18      883.40      852.10     35.58 o 
 -25   3  18       63.45       69.08     11.67 o 
 -23   3  18      585.04      529.38     15.98 o 
 -21   3  18     1934.65     1994.24     25.67 o 
 -19   3  18       23.37        9.86      8.67 o 
 -17   3  18       17.16       11.49     10.76 o 
 -15   3  18      113.15       89.65      9.06 o 
 -13   3  18     3256.38     3055.09     26.30 o 
 -11   3  18     5784.60     5274.09     45.11 o 
  -9   3  18     3960.87     3648.64     62.73 o 
  -7   3  18       67.57       31.43     10.64 o 
  -5   3  18      481.63      457.04     17.57 o 
  -3   3  18       90.67      100.32     14.27 o 
  -1   3  18      402.88      438.07     19.03 o 
   1   3  18      212.91      162.86     16.84 o 
   3   3  18       56.42       68.31     16.32 o 
   5   3  18        6.39      -13.30     17.19 o 
   7   3  18        9.91       -4.86     23.57 o 
   9   3  18      476.71      482.99     35.76 o 
  11   3  18     1217.09     1311.64     54.13 o 
  13   3  18      334.78      411.31     35.00 o 
  15   3  18        3.45       16.14     29.53 o 
 -32   4  18      415.21      461.77     38.88 o 
 -30   4  18      319.11      305.85     26.88 o 
 -28   4  18     1088.10     1051.92     36.66 o 
 -26   4  18       99.69       79.10     12.25 o 
 -24   4  18        1.53       -3.10     11.19 o 
 -22   4  18     2441.89     2192.81     27.93 o 
 -20   4  18     2468.70     2103.44     26.79 o 
 -18   4  18      324.81      363.13     13.59 o 
 -16   4  18      267.19      203.19     11.52 o 
 -14   4  18     3015.92     2760.33     23.29 o 
 -12   4  18     5133.31     4695.65     38.20 o 
 -10   4  18      162.24      195.00     11.71 o 
  -8   4  18      608.31      456.31     14.77 o 
  -6   4  18     1094.08     1049.96     20.09 o 
  -4   4  18      116.71      109.85     14.19 o 
  -2   4  18      115.96      110.10     15.88 o 
   0   4  18      167.98      161.17     17.17 o 
   2   4  18      902.77      911.83     28.87 o 
   4   4  18     1128.09     1210.33     41.08 o 
   6   4  18       98.91       88.86     28.83 o 
   8   4  18      235.60      272.30     33.31 o 
  10   4  18       63.75       55.57     31.45 o 
  12   4  18      148.57      159.25     37.17 o 
  14   4  18       15.97       29.12     29.53 o 
 -35   5  18      556.36      584.76     47.19 o 
 -33   5  18     1561.23     1586.73     61.13 o 
 -31   5  18      321.55      328.83     32.50 o 
 -29   5  18       16.28        3.90     17.19 o 
 -27   5  18      499.10      466.71     22.78 o 
 -25   5  18      109.85       96.25     16.62 o 
 -23   5  18       16.33        8.01     11.32 o 
 -21   5  18      419.84      405.27     15.86 o 
 -19   5  18      736.93      592.79     16.36 o 
 -17   5  18      115.77      113.24     10.98 o 
 -15   5  18     2195.84     2293.87     26.40 o 
 -13   5  18     5611.87     5079.97     50.54 o 
 -11   5  18     2070.63     1937.09     23.83 o 
  -9   5  18       73.41       55.55     10.97 o 
  -7   5  18       93.47      105.11     12.25 o 
  -5   5  18     4551.01     4600.68     38.83 o 
  -3   5  18      939.43      896.57     23.26 o 
  -1   5  18      176.86      190.80     18.17 o 
   1   5  18      623.56      565.42     30.63 o 
   3   5  18      163.14      177.67     28.08 o 
   5   5  18      545.77      667.01     48.56 o 
   7   5  18     1312.37     1356.80     83.66 o 
   9   5  18        9.78        9.42     33.96 o 
  11   5  18        2.90       -0.53     33.99 o 
  13   5  18       13.39       -8.95     38.04 o 
 -36   6  18        6.64       11.84     32.79 o 
 -34   6  18      542.83      652.86     48.14 o 
 -32   6  18      232.06      217.32     26.68 o 
 -30   6  18       43.88       22.19     21.78 o 
 -28   6  18       70.86       68.08     21.31 o 
 -26   6  18      157.83      146.19     19.37 o 
 -24   6  18      217.77      223.82     18.56 o 
 -22   6  18      319.23      237.89     18.63 o 
 -20   6  18      680.08      624.47     18.41 o 
 -18   6  18      519.63      441.74     15.56 o 
 -16   6  18     2033.80     1951.72     25.92 o 
 -14   6  18      121.26       90.15     11.04 o 
 -12   6  18      442.81      365.42     13.96 o 
 -10   6  18       24.54       21.22     10.40 o 
  -8   6  18        0.66        6.90     11.23 o 
  -6   6  18        5.10        6.83     12.57 o 
  -4   6  18      303.93      317.38     16.90 o 
  -2   6  18        1.82       -0.62     15.87 o 
   0   6  18      469.27      461.68     29.45 o 
   2   6  18      189.24      190.63     27.42 o 
   4   6  18      277.37      266.70     32.61 o 
   6   6  18      567.45      541.90     37.79 o 
   8   6  18     2586.23     2792.65     73.62 o 
  10   6  18      204.33      236.03     40.70 o 
  12   6  18       91.18       90.35     39.61 o 
 -39   7  18       36.42       66.03     42.77 o 
 -37   7  18        0.05       -6.85     35.47 o 
 -35   7  18       84.05      105.63     40.12 o 
 -33   7  18      230.58      188.48     26.99 o 
 -31   7  18        1.58      -10.52     21.22 o 
 -29   7  18      209.35      239.99     32.67 o 
 -27   7  18      303.75      337.54     26.44 o 
 -25   7  18      259.09      257.60     23.83 o 
 -23   7  18     1048.77     1142.39     35.01 o 
 -21   7  18      492.11      417.70     44.43 o 
 -19   7  18      808.00      802.77     51.82 o 
 -17   7  18      191.81      192.29     17.22 o 
 -15   7  18      312.58      285.69     18.52 o 
 -13   7  18       45.82       23.40     14.45 o 
 -11   7  18      101.67      116.60     12.88 o 
  -9   7  18       89.55       62.40     12.96 o 
  -7   7  18      151.79      157.10     14.45 o 
  -5   7  18      719.48      758.50     24.95 o 
  -3   7  18     3929.18     4071.42     54.99 o 
  -1   7  18      269.55      275.92     31.03 o 
   1   7  18      144.42      135.15     27.69 o 
   3   7  18        2.95       -3.19     26.55 o 
   5   7  18       99.68       95.25     30.85 o 
   7   7  18      500.49      568.68     43.37 o 
   9   7  18        6.41       -2.62     36.77 o 
  11   7  18       32.43      -12.19     38.14 o 
 -38   8  18     1083.65     1242.85     70.07 o 
 -36   8  18        2.09       28.35     37.66 o 
 -34   8  18       41.51       40.96     27.50 o 
 -32   8  18       46.58       43.44     24.99 o 
 -30   8  18      163.37      135.99     25.87 o 
 -28   8  18       41.21       15.41     22.64 o 
 -26   8  18      283.60      300.16     27.42 o 
 -24   8  18     2014.33     2095.25     47.52 o 
 -22   8  18      810.01      789.04     52.82 o 
 -20   8  18      405.74      347.39     33.39 o 
 -18   8  18      107.30       57.32     30.21 o 
 -16   8  18       90.33       35.10     33.02 o 
 -14   8  18       71.21       84.28     18.56 o 
 -12   8  18       73.11       64.31     15.26 o 
 -10   8  18       18.53       20.52     15.10 o 
  -8   8  18       80.66       53.42     13.66 o 
  -6   8  18      368.28      381.09     21.86 o 
  -4   8  18     3176.41     3344.09     48.09 o 
  -2   8  18      207.35      221.97     23.17 o 
   0   8  18      335.40      346.43     31.76 o 
   2   8  18      168.07      156.10     30.19 o 
   4   8  18      442.69      464.64     38.34 o 
   6   8  18     1566.19     1747.96     62.14 o 
   8   8  18       28.26        9.70     41.94 o 
  10   8  18       28.82        4.71     40.44 o 
 -37   9  18      769.50      894.07     61.06 o 
 -35   9  18      843.07      875.39     45.12 o 
 -33   9  18       52.30       69.93     26.36 o 
 -31   9  18        0.32       -1.39     27.47 o 
 -29   9  18       99.25       93.42     26.91 o 
 -27   9  18      130.27      107.19     25.33 o 
 -25   9  18       65.20       58.15     39.31 o 
 -23   9  18      563.36      470.11     47.12 o 
 -21   9  18        1.40       23.43     35.37 o 
 -19   9  18      158.71      185.02     38.19 o 
 -17   9  18       48.54       67.79     31.62 o 
 -15   9  18       20.65       23.53     35.87 o 
 -13   9  18        1.15       -6.97     29.47 o 
 -11   9  18     1043.67     1084.52     29.21 o 
  -9   9  18     1501.30     1646.25     45.41 o 
  -7   9  18      142.57      130.88     19.02 o 
  -5   9  18      217.71      204.08     21.14 o 
  -3   9  18        0.30      -19.57     20.08 o 
  -1   9  18      498.25      472.08     27.34 o 
   1   9  18        0.50        6.15     27.91 o 
   3   9  18       49.37       43.54     31.13 o 
   5   9  18       61.56       26.92     35.60 o 
   7   9  18      136.05      155.67     38.24 o 
   9   9  18        0.40       24.62     36.51 o 
 -34  10  18       13.14        3.48     37.17 o 
 -32  10  18       68.16       66.20     29.38 o 
 -30  10  18      174.51      180.95     30.70 o 
 -28  10  18       39.03       59.64     28.00 o 
 -26  10  18       60.70       76.67     40.97 o 
 -24  10  18      232.60      168.05     45.95 o 
 -22  10  18     1251.42     1358.35     74.54 o 
 -20  10  18      250.35      217.19     41.27 o 
 -18  10  18        5.09       -9.29     32.05 o 
 -16  10  18      271.07      255.98     45.71 o 
 -14  10  18      216.29      232.91     45.13 o 
 -12  10  18       32.88       14.93     35.73 o 
 -10  10  18      208.41      241.60     39.62 o 
  -8  10  18       60.63       31.53     24.98 o 
  -6  10  18      112.94       99.66     27.14 o 
  -4  10  18       22.37       16.44     21.35 o 
  -2  10  18       43.66       15.55     22.04 o 
   0  10  18      465.83      483.72     31.62 o 
   2  10  18       83.61      107.48     34.15 o 
   4  10  18      318.67      345.11     40.37 o 
   6  10  18      374.97      376.88     45.23 o 
 -33  11  18      271.05      218.71     37.72 o 
 -31  11  18       42.69       16.23     29.69 o 
 -29  11  18       28.33       31.94     30.31 o 
 -27  11  18     1203.09     1214.87     47.74 o 
 -25  11  18      795.76      692.57     62.87 o 
 -23  11  18       32.81       31.93     40.52 o 
 -21  11  18      251.08      217.66     48.65 o 
 -19  11  18      874.36      930.69     63.54 o 
 -17  11  18      648.11      562.91     58.67 o 
 -15  11  18      165.30      106.46     43.00 o 
 -13  11  18        3.64      -21.35     34.07 o 
 -11  11  18       75.34      120.71     45.74 o 
  -9  11  18        0.46       -3.06     35.27 o 
  -7  11  18      246.71      292.17     44.24 o 
  -5  11  18      923.97      940.87     43.50 o 
  -3  11  18       47.43       45.94     28.09 o 
  -1  11  18     1028.48     1124.60     40.68 o 
   1  11  18      372.73      389.10     41.16 o 
   3  11  18        0.06      -47.81     47.81 o 
   5  11  18        6.48       32.86     55.15 o 
 -28  12  18      580.96      619.48     42.86 o 
 -26  12  18        2.72        7.43     46.50 o 
 -24  12  18      196.29      206.89     53.53 o 
 -22  12  18      307.73      343.05     57.29 o 
 -20  12  18       78.52       28.68     43.89 o 
 -18  12  18       62.38       58.83     44.03 o 
 -16  12  18      318.01      418.41     58.40 o 
 -14  12  18        4.05       39.34     44.34 o 
 -12  12  18        0.45       21.64     43.82 o 
 -10  12  18       29.87       27.91     38.98 o 
  -8  12  18      160.00      158.80     47.20 o 
  -6  12  18       33.39       22.78     43.86 o 
  -4  12  18       79.94      105.31     44.98 o 
  -2  12  18       33.16       41.72     42.78 o 
   0  12  18       55.96       71.12     33.19 o 
 -23  13  18       99.93      134.01     55.41 o 
 -21  13  18     1014.83     1134.69     76.83 o 
 -19  13  18      263.60      230.07     51.55 o 
 -17  13  18       10.92       21.41     50.19 o 
 -15  13  18        0.65       18.02     45.55 o 
 -13  13  18      221.79      272.67     58.03 o 
 -11  13  18      164.81      157.14     53.14 o 
  -9  13  18      174.51      206.23     47.95 o 
  -7  13  18      105.17      113.49     47.34 o 
  -5  13  18      239.23      180.52     51.81 o 
 -25   1  19       86.60       72.47     44.58 o 
 -23   1  19      498.63      494.23     26.96 o 
 -21   1  19      735.05      840.31     18.90 o 
 -19   1  19      657.17      656.61     15.74 o 
 -17   1  19     7152.71     7108.70     43.17 o 
 -15   1  19     6337.81     6082.51     41.03 o 
 -13   1  19     8045.77     7828.02     69.65 o 
 -11   1  19     8682.47     8564.65     59.98 o 
  -9   1  19     5629.70     5394.71     49.66 o 
  -7   1  19     2354.09     2389.13     35.97 o 
  -5   1  19     1461.15     1394.08     30.32 o 
  -3   1  19      636.42      608.99     23.81 o 
  -1   1  19      210.09      141.16     18.04 o 
   1   1  19      223.39      167.42     17.86 o 
   3   1  19        0.52       -4.11     17.20 o 
   5   1  19      332.80      388.15     23.03 o 
   7   1  19        9.52       25.31     20.38 o 
   9   1  19       60.19       71.74     19.83 o 
  11   1  19      715.63      698.14     37.08 o 
  13   1  19       54.35       49.52     28.90 o 
  15   1  19        2.56       -2.46     39.20 o 
 -28   2  19        0.58        4.72     21.85 o 
 -26   2  19       15.22       11.96     19.06 o 
 -24   2  19      547.21      423.30     17.23 o 
 -22   2  19     1488.35     1385.26     29.79 o 
 -20   2  19      743.32      800.90     19.97 o 
 -18   2  19      574.26      498.92     17.02 o 
 -16   2  19     2236.90     2201.47     21.55 o 
 -14   2  19      770.75      660.38     16.72 o 
 -12   2  19        0.53        4.10     10.99 o 
 -10   2  19       66.85       57.39     15.18 o 
  -8   2  19      721.22      770.50     23.24 o 
  -6   2  19      644.74      770.36     20.76 o 
  -4   2  19      397.92      405.23     18.33 o 
  -2   2  19       31.18       23.50     14.25 o 
   0   2  19      197.91      221.76     17.81 o 
   2   2  19        0.11       13.42     15.80 o 
   4   2  19      176.20      154.48     19.34 o 
   6   2  19        1.32       -2.53     19.14 o 
   8   2  19       57.58       45.87     21.74 o 
  10   2  19      266.30      272.57     29.66 o 
  12   2  19      491.72      472.94     36.37 o 
  14   2  19      774.36      828.03     42.49 o 
 -29   3  19       53.39       60.51     19.94 o 
 -27   3  19     2761.94     2640.61     57.42 o 
 -25   3  19     2535.83     2538.88     43.00 o 
 -23   3  19       42.58        9.59     12.73 o 
 -21   3  19     2886.64     2580.48     33.40 o 
 -19   3  19      384.70      374.77     16.30 o 
 -17   3  19      184.00      115.13     13.10 o 
 -15   3  19        0.17       12.68      8.08 o 
 -13   3  19     3960.99     3816.01     33.13 o 
 -11   3  19      911.67      881.87     17.46 o 
  -9   3  19      793.50      854.13     17.95 o 
  -7   3  19     5323.55     4860.19     42.69 o 
  -5   3  19     2993.85     2852.32     35.53 o 
  -3   3  19      766.71      619.00     21.75 o 
  -1   3  19     3228.67     3272.70     40.65 o 
   1   3  19      491.24      384.43     20.57 o 
   3   3  19       38.21       46.23     18.07 o 
   5   3  19      334.29      340.00     21.81 o 
   7   3  19      764.98      758.15     39.26 o 
   9   3  19      255.37      272.05     35.64 o 
  11   3  19       23.70       51.33     34.94 o 
  13   3  19      233.11      287.14     34.72 o 
  15   3  19      711.84      670.87     73.60 o 
 -34   4  19       65.83       68.23     56.90 o 
 -32   4  19      678.10      710.46     71.12 o 
 -30   4  19     2121.03     2227.31     53.01 o 
 -28   4  19      600.71      606.91     24.32 o 
 -26   4  19     2362.96     2263.30     31.46 o 
 -24   4  19      689.32      597.40     19.31 o 
 -22   4  19     1025.63      715.16     18.21 o 
 -20   4  19      427.18      312.54     13.68 o 
 -18   4  19       29.92       37.18     10.01 o 
 -16   4  19     3094.99     2738.98     28.08 o 
 -14   4  19     1704.05     1694.98     21.41 o 
 -12   4  19       10.14       32.29      9.88 o 
 -10   4  19      224.11      205.50     12.36 o 
  -8   4  19      411.83      361.28     14.51 o 
  -6   4  19      175.75      151.53     14.89 o 
  -4   4  19       21.90       16.24     13.87 o 
  -2   4  19      102.45       90.59     15.42 o 
   0   4  19      748.79      714.13     23.64 o 
   2   4  19      198.20      223.77     19.27 o 
   4   4  19     1408.95     1346.56     45.70 o 
   6   4  19     1119.16     1076.85     44.48 o 
   8   4  19        1.08       14.50     31.25 o 
  10   4  19      850.60      833.86     51.50 o 
  12   4  19      100.70      120.33     40.57 o 
  14   4  19      223.31      216.13     39.70 o 
 -33   5  19      675.87      698.44     44.52 o 
 -31   5  19        1.04        9.63     18.32 o 
 -29   5  19      185.29      223.47     20.80 o 
 -27   5  19       51.43       63.00     16.11 o 
 -25   5  19        2.13       10.63     14.74 o 
 -23   5  19      142.72      115.02     15.18 o 
 -21   5  19     2014.60     1815.33     25.72 o 
 -19   5  19      298.18      272.28     13.51 o 
 -17   5  19       76.42       65.82     11.09 o 
 -15   5  19      344.82      278.32     13.16 o 
 -13   5  19        2.84        3.49      9.69 o 
 -11   5  19     1461.99     1279.43     21.04 o 
  -9   5  19      671.00      636.57     17.06 o 
  -7   5  19       34.78       27.28     12.00 o 
  -5   5  19      894.32      863.70     20.52 o 
  -3   5  19      450.11      381.44     19.47 o 
  -1   5  19       63.32       41.90     16.51 o 
   1   5  19        2.21        3.59     23.93 o 
   3   5  19      445.96      391.60     32.74 o 
   5   5  19        6.74       30.95     29.46 o 
   7   5  19      495.08      505.17     43.17 o 
   9   5  19       10.77       15.65     31.89 o 
  11   5  19       43.34       78.92     37.63 o 
  13   5  19        0.28      -11.52     40.34 o 
 -36   6  19      301.19      284.01     42.74 o 
 -34   6  19      165.51      131.64     38.03 o 
 -32   6  19     1118.86     1111.70     38.75 o 
 -30   6  19     2916.54     3047.19     56.36 o 
 -28   6  19      689.90      723.24     31.70 o 
 -26   6  19      334.05      343.94     22.02 o 
 -24   6  19       48.52       84.61     17.38 o 
 -22   6  19     1571.12     1495.24     32.54 o 
 -20   6  19      417.03      452.80     16.33 o 
 -18   6  19      411.26      391.46     15.40 o 
 -16   6  19      507.36      483.72     16.15 o 
 -14   6  19     1896.61     1869.20     33.37 o 
 -12   6  19      970.60      898.53     18.77 o 
 -10   6  19        1.54       -0.87     10.99 o 
  -8   6  19      348.05      365.63     15.81 o 
  -6   6  19     1350.51     1347.67     25.79 o 
  -4   6  19      714.93      726.97     22.25 o 
  -2   6  19      105.61      112.21     24.23 o 
   0   6  19       65.64       63.21     25.45 o 
   2   6  19      592.20      616.23     37.62 o 
   4   6  19      146.89      104.24     31.37 o 
   6   6  19      119.24      135.93     34.01 o 
   8   6  19       81.47       74.64     35.25 o 
  10   6  19      265.79      242.29     43.94 o 
  12   6  19        4.16        1.82     55.18 o 
 -37   7  19     2010.96     2180.97     79.86 o 
 -35   7  19        2.16       -0.75     32.63 o 
 -33   7  19      408.57      434.43     31.43 o 
 -31   7  19      684.07      712.57     34.31 o 
 -29   7  19      134.48      109.80     29.04 o 
 -27   7  19      125.07      125.85     22.38 o 
 -25   7  19      229.30      234.27     51.98 o 
 -23   7  19      303.36      323.43     23.41 o 
 -21   7  19      567.08      507.00     21.35 o 
 -19   7  19      598.56      644.81     22.46 o 
 -17   7  19      370.16      322.84     15.28 o 
 -15   7  19      657.32      654.49     23.61 o 
 -13   7  19      288.87      245.96     17.44 o 
 -11   7  19        8.33        9.47     14.74 o 
  -9   7  19      206.27      180.65     15.27 o 
  -7   7  19     2054.10     1983.64     30.33 o 
  -5   7  19     2318.57     2282.57     40.44 o 
  -3   7  19        3.82       -8.06     19.07 o 
  -1   7  19      366.40      302.37     28.94 o 
   1   7  19      100.43      116.49     27.34 o 
   3   7  19      875.68      877.95     42.59 o 
   5   7  19      114.71       97.75     37.26 o 
   7   7  19      508.21      518.83     46.56 o 
   9   7  19      130.55       89.77     39.18 o 
  11   7  19      477.35      482.87     49.27 o 
 -38   8  19       41.53       64.66     39.34 o 
 -36   8  19       86.13      122.96     43.59 o 
 -34   8  19      174.28      190.22     30.16 o 
 -32   8  19       63.35       52.13     23.70 o 
 -30   8  19       11.29       -5.97     23.26 o 
 -28   8  19       73.98       64.10     22.64 o 
 -26   8  19      716.42      778.55     34.25 o 
 -24   8  19        1.03       13.60     20.70 o 
 -22   8  19       94.50       72.15     21.72 o 
 -20   8  19     2741.78     2993.69     85.79 o 
 -18   8  19      620.00      585.70     44.54 o 
 -16   8  19      128.84      115.00     27.00 o 
 -14   8  19      107.39      110.84     19.83 o 
 -12   8  19        1.55        6.97     15.33 o 
 -10   8  19      150.61      131.86     17.23 o 
  -8   8  19       29.47       46.07     17.52 o 
  -6   8  19        2.55       11.67     18.34 o 
  -4   8  19      156.54      173.04     20.73 o 
  -2   8  19      483.92      507.37     25.88 o 
   0   8  19     2444.49     2534.91     58.43 o 
   2   8  19      149.36      180.73     31.99 o 
   4   8  19       15.10        3.84     35.28 o 
   6   8  19       55.80       64.26     37.57 o 
   8   8  19      203.21      187.81     52.32 o 
 -37   9  19       11.65       16.06     44.49 o 
 -35   9  19      201.77      264.26     33.79 o 
 -33   9  19      253.24      285.01     33.78 o 
 -31   9  19      113.50      135.33     28.03 o 
 -29   9  19       37.94       24.21     24.97 o 
 -27   9  19        4.86        3.32     24.48 o 
 -25   9  19      181.46      176.92     26.82 o 
 -23   9  19      800.94      773.25     55.44 o 
 -21   9  19      547.62      553.26     52.21 o 
 -19   9  19      969.21      985.25     58.00 o 
 -17   9  19       30.00        9.02     30.05 o 
 -15   9  19      210.90      189.38     40.35 o 
 -13   9  19       19.35       16.02     20.07 o 
 -11   9  19      285.62      320.57     28.48 o 
  -9   9  19        0.01      -12.06     25.09 o 
  -7   9  19      334.87      349.65     23.58 o 
  -5   9  19       47.31       41.63     19.11 o 
  -3   9  19      117.45       68.09     21.84 o 
  -1   9  19       86.38       73.52     29.32 o 
   1   9  19        0.25        6.44     31.59 o 
   3   9  19        0.80        4.06     32.71 o 
   5   9  19        1.01      -14.26     37.39 o 
   7   9  19       12.17       12.10     37.81 o 
 -34  10  19       25.66       12.40     30.03 o 
 -32  10  19      196.96      207.13     33.93 o 
 -30  10  19      411.15      345.58     34.60 o 
 -28  10  19      101.17      127.19     27.62 o 
 -26  10  19      817.14      832.09     52.85 o 
 -24  10  19      762.60      740.77     58.67 o 
 -22  10  19      539.48      576.43     54.23 o 
 -20  10  19     1735.63     1730.69     77.05 o 
 -18  10  19      338.33      384.32     45.72 o 
 -16  10  19      270.56      269.04     43.12 o 
 -14  10  19     1350.74     1450.38     70.43 o 
 -12  10  19      694.71      730.03     54.00 o 
 -10  10  19       17.44       29.03     39.57 o 
  -8  10  19       83.63       50.07     26.51 o 
  -6  10  19       12.14       14.25     26.80 o 
  -4  10  19      678.26      641.67     42.07 o 
  -2  10  19       48.91       29.87     25.05 o 
   0  10  19        4.93       -8.08     31.91 o 
   2  10  19     1192.89     1320.47     57.38 o 
   4  10  19      246.31      246.88     41.25 o 
 -33  11  19       12.09        5.48     36.82 o 
 -31  11  19      130.35      172.11     37.74 o 
 -29  11  19      673.79      715.73     41.96 o 
 -27  11  19       14.97        3.51     28.96 o 
 -25  11  19        0.63       43.31     44.81 o 
 -23  11  19      234.93      231.02     49.86 o 
 -21  11  19     1246.20     1300.16     74.26 o 
 -19  11  19       89.38       96.14     46.24 o 
 -17  11  19      182.85      161.51     46.13 o 
 -15  11  19        0.65       17.18     42.24 o 
 -13  11  19      216.52      216.20     45.64 o 
 -11  11  19      327.07      289.48     45.76 o 
  -9  11  19      192.55      190.58     48.09 o 
  -7  11  19      110.99      183.18     46.19 o 
  -5  11  19      142.81      145.00     48.28 o 
  -3  11  19       11.09       -7.49     26.67 o 
  -1  11  19      135.34      144.30     26.71 o 
   1  11  19        1.22      -16.64     36.71 o 
   3  11  19       22.91       62.90     38.02 o 
 -28  12  19        2.43       29.64     32.13 o 
 -26  12  19       53.79       35.63     41.37 o 
 -24  12  19      524.95      666.50     65.82 o 
 -22  12  19       21.11       24.80     41.17 o 
 -20  12  19      592.98      590.87     62.83 o 
 -18  12  19        1.44       43.78     41.29 o 
 -16  12  19       15.46       29.88     38.62 o 
 -14  12  19       62.39       82.22     40.35 o 
 -12  12  19      207.22      244.99     50.14 o 
 -10  12  19      262.94      311.15     50.62 o 
  -8  12  19      110.77       78.85     43.91 o 
  -6  12  19       72.72       49.73     46.67 o 
  -4  12  19      162.25      151.20     50.02 o 
  -2  12  19      413.00      452.54     60.46 o 
 -23  13  19      109.34      132.51     49.55 o 
 -21  13  19      709.83      778.66     71.34 o 
 -19  13  19      287.65      463.37     62.09 o 
 -17  13  19       35.56       55.16     44.68 o 
 -15  13  19      272.58      244.86     56.45 o 
 -13  13  19       64.71       76.69     48.30 o 
 -11  13  19       53.36       87.73     43.32 o 
  -9  13  19      580.46      616.74     62.63 o 
  -7  13  19      301.36      306.31     55.39 o 
 -24   0  20      128.52      130.79     41.66 o 
 -22   0  20       31.70       56.13     19.90 o 
 -20   0  20     2793.61     2452.57     93.66 o 
 -18   0  20     1117.86     1145.07     35.96 o 
 -16   0  20     2902.49     2693.13     50.11 o 
 -14   0  20    15992.85    15419.00    114.00 o 
 -12   0  20      268.60      256.04     33.14 o 
 -10   0  20     4356.27     4325.70     65.46 o 
  -8   0  20       31.09        5.17     22.65 o 
  -6   0  20     3156.25     2385.29     52.85 o 
  -4   0  20        7.13       11.41     24.49 o 
  -2   0  20      369.69      346.28     31.51 o 
   0   0  20      124.21      118.42     27.09 o 
   2   0  20      148.11      100.94     30.04 o 
   4   0  20       14.95        6.61     22.42 o 
   6   0  20      918.06      936.10     38.85 o 
   8   0  20     1496.43     1745.52     61.62 o 
  10   0  20        5.26       -6.61     33.68 o 
  12   0  20        0.46      -20.60     50.54 o 
  14   0  20       89.73      153.00     62.85 o 
 -27   1  20      106.24       70.17     48.47 o 
 -25   1  20       17.75       21.40     18.90 o 
 -23   1  20      123.03       86.18     18.89 o 
 -21   1  20     2645.96     2335.85     29.82 o 
 -19   1  20     2979.36     2911.80     29.39 o 
 -17   1  20     5287.51     5154.16     42.09 o 
 -15   1  20     4654.76     4395.66     44.41 o 
 -13   1  20     9310.28     9069.88    122.37 o 
 -11   1  20      302.98      261.98     18.37 o 
  -9   1  20     6316.22     6100.12     54.84 o 
  -7   1  20      938.58      820.17     25.32 o 
  -5   1  20       25.39       41.63     16.77 o 
  -3   1  20      324.71      290.31     21.18 o 
  -1   1  20       10.14       17.23     17.70 o 
   1   1  20      314.72      300.69     20.17 o 
   3   1  20      415.75      403.10     23.71 o 
   5   1  20      113.77      140.35     20.18 o 
   7   1  20       28.08       28.71     19.30 o 
   9   1  20       34.70       62.74     22.01 o 
  11   1  20      571.86      561.81     36.50 o 
  13   1  20        1.08      -25.85     29.47 o 
 -30   2  20     3660.78     3579.60     68.38 o 
 -28   2  20      476.89      442.49     27.11 o 
 -26   2  20     2099.51     1878.35     97.97 o 
 -24   2  20     7835.49     7254.96    164.19 o 
 -22   2  20     3453.67     2998.67     35.20 o 
 -20   2  20      553.68      493.52     17.77 o 
 -18   2  20      839.07      812.36     18.33 o 
 -16   2  20      863.14      790.97     18.38 o 
 -14   2  20      158.94      156.45     12.80 o 
 -12   2  20       91.29      103.34     15.32 o 
 -10   2  20     1222.79     1028.78     26.14 o 
  -8   2  20     2993.05     2780.45     33.70 o 
  -6   2  20      131.09      115.68     14.59 o 
  -4   2  20      399.29      355.31     18.39 o 
  -2   2  20       24.79       24.12     14.59 o 
   0   2  20      151.51      154.56     18.23 o 
   2   2  20      645.02      717.22     25.70 o 
   4   2  20      752.48      824.28     28.19 o 
   6   2  20       46.57       37.96     21.18 o 
   8   2  20      309.96      308.23     35.75 o 
  10   2  20       30.35       25.83     27.89 o 
  12   2  20        6.39        6.59     27.42 o 
  14   2  20       39.59        0.35     53.37 o 
 -31   3  20       54.68       14.71     52.12 o 
 -29   3  20       91.78      117.80     21.46 o 
 -27   3  20     1123.43     1164.46     26.98 o 
 -25   3  20      817.40      880.07     24.04 o 
 -23   3  20      324.38      385.66     17.50 o 
 -21   3  20      464.33      322.00     16.57 o 
 -19   3  20     1726.75     1548.33     29.68 o 
 -17   3  20     1715.31     1324.15     22.82 o 
 -15   3  20     2976.63     2699.09     37.22 o 
 -13   3  20      626.74      612.08     15.28 o 
 -11   3  20       72.61       47.00     10.45 o 
  -9   3  20      866.35      907.37     21.67 o 
  -7   3  20        9.87        8.69     12.89 o 
  -5   3  20     2336.09     2343.53     33.58 o 
  -3   3  20     3099.47     3011.91     38.98 o 
  -1   3  20       18.59        4.89     15.94 o 
   1   3  20      521.05      506.96     23.52 o 
   3   3  20      849.28      822.25     27.95 o 
   5   3  20      171.44      191.40     27.55 o 
   7   3  20        0.03        3.79     31.15 o 
   9   3  20      282.13      290.69     40.28 o 
  11   3  20        0.28        4.21     28.70 o 
  13   3  20        3.88      -13.09     29.90 o 
 -36   4  20      488.91      599.19     73.56 o 
 -34   4  20       16.23       27.20     52.82 o 
 -32   4  20      736.81      788.49     74.38 o 
 -30   4  20     3538.22     3854.95    131.01 o 
 -28   4  20        6.42       17.14     14.67 o 
 -26   4  20       22.97       27.87     11.77 o 
 -24   4  20      374.53      319.44     15.17 o 
 -22   4  20      635.57      540.43     18.66 o 
 -20   4  20      419.58      310.20     13.83 o 
 -18   4  20       88.86       55.00     10.55 o 
 -16   4  20       22.38       53.58     12.32 o 
 -14   4  20      487.19      500.10     14.66 o 
 -12   4  20      406.67      375.94     14.01 o 
 -10   4  20      424.43      362.67     14.89 o 
  -8   4  20      150.40      166.35     13.55 o 
  -6   4  20        5.24        6.70     13.70 o 
  -4   4  20      596.38      509.12     21.23 o 
  -2   4  20        5.49        8.62     15.38 o 
   0   4  20       42.78       28.29     17.16 o 
   2   4  20      685.66      711.83     28.47 o 
   4   4  20      735.74      802.36     40.08 o 
   6   4  20      159.03      161.74     32.97 o 
   8   4  20        2.80        0.39     35.31 o 
  10   4  20       12.67        8.56     35.74 o 
  12   4  20     1234.85     1420.14     50.15 o 
 -33   5  20       35.62       29.79     25.92 o 
 -31   5  20      458.82      481.09     33.14 o 
 -29   5  20       64.81       56.39     17.29 o 
 -27   5  20      439.74      434.08     22.42 o 
 -25   5  20     1618.39     1663.47     34.12 o 
 -23   5  20      230.83      302.46     20.40 o 
 -21   5  20        0.03       -2.24     11.00 o 
 -19   5  20       28.35       33.67     11.31 o 
 -17   5  20      530.85      401.65     14.73 o 
 -15   5  20       10.87       13.69     12.27 o 
 -13   5  20     1795.20     1661.50     29.21 o 
 -11   5  20      463.43      383.61     15.00 o 
  -9   5  20      309.15      268.80     14.52 o 
  -7   5  20      186.28      145.03     14.03 o 
  -5   5  20      478.61      392.08     18.88 o 
  -3   5  20      998.73     1054.72     40.07 o 
  -1   5  20      450.74      407.97     23.53 o 
   1   5  20      724.21      662.44     34.45 o 
   3   5  20      939.66      990.06     78.88 o 
   5   5  20      729.25      776.67     44.20 o 
   7   5  20      904.50      893.55     73.16 o 
   9   5  20       31.79       15.13     37.22 o 
  11   5  20      137.35      165.51     43.84 o 
 -36   6  20        3.88      -11.56     31.84 o 
 -34   6  20       54.40       50.74     30.15 o 
 -32   6  20       10.11       12.89     21.04 o 
 -30   6  20      745.03      891.20     56.18 o 
 -28   6  20      821.77      867.89     29.55 o 
 -26   6  20      894.54      900.83     28.69 o 
 -24   6  20     1662.61     1823.63     36.53 o 
 -22   6  20      517.05      488.38     17.13 o 
 -20   6  20        4.32        3.44     11.36 o 
 -18   6  20        0.48       -0.61     11.05 o 
 -16   6  20      795.10      658.06     18.54 o 
 -14   6  20      593.99      527.64     18.72 o 
 -12   6  20      348.51      374.70     17.41 o 
 -10   6  20      289.93      270.51     14.48 o 
  -8   6  20     1219.15     1169.43     24.53 o 
  -6   6  20       75.47       79.80     14.66 o 
  -4   6  20       13.28       28.68     17.70 o 
  -2   6  20      258.50      301.63     27.59 o 
   0   6  20      614.72      631.84     35.61 o 
   2   6  20      245.17      225.29     30.32 o 
   4   6  20      680.04      724.25     42.29 o 
   6   6  20       54.46       54.47     37.23 o 
   8   6  20      101.90      111.37     39.53 o 
  10   6  20        0.02      -13.50     35.68 o 
 -37   7  20      168.68      192.16     38.95 o 
 -35   7  20      127.41      144.53     35.34 o 
 -33   7  20       19.30       10.87     23.14 o 
 -31   7  20       16.27       -2.07     24.30 o 
 -29   7  20        4.12       -9.14     20.99 o 
 -27   7  20        1.78       -2.49     20.46 o 
 -25   7  20      181.83      152.02     21.22 o 
 -23   7  20        2.32       -3.96     15.26 o 
 -21   7  20      335.09      371.42     24.32 o 
 -19   7  20       18.90       40.56     11.85 o 
 -17   7  20      783.18      792.69     19.89 o 
 -15   7  20      214.08      211.17     23.82 o 
 -13   7  20     1762.36     1680.02     31.21 o 
 -11   7  20       74.82       70.64     16.54 o 
  -9   7  20     2752.62     2653.57     34.32 o 
  -7   7  20     1890.30     1727.41     29.94 o 
  -5   7  20      905.17      898.28     28.85 o 
  -3   7  20       53.89       30.96     25.30 o 
  -1   7  20       29.94       59.79     27.97 o 
   1   7  20      110.65       80.48     30.95 o 
   3   7  20        0.08       -2.31     32.51 o 
   5   7  20       16.50       17.61     34.08 o 
   7   7  20        0.18        1.52     34.97 o 
   9   7  20      249.36      263.74     41.90 o 
 -38   8  20      187.82      249.08     47.35 o 
 -36   8  20        7.90       18.69     35.48 o 
 -34   8  20        6.51       -5.36     25.08 o 
 -32   8  20      244.06      311.53     30.33 o 
 -30   8  20      213.54      185.99     26.44 o 
 -28   8  20       69.15       85.59     23.40 o 
 -26   8  20       41.73       36.26     22.47 o 
 -24   8  20     1916.60     1981.83     41.74 o 
 -22   8  20      210.78      222.91     22.84 o 
 -20   8  20       82.05       72.73     18.61 o 
 -18   8  20      259.09      297.29     22.55 o 
 -16   8  20      252.96      253.02     21.96 o 
 -14   8  20        6.18       11.42     15.90 o 
 -12   8  20     1001.89     1070.19     27.70 o 
 -10   8  20      493.36      531.14     29.07 o 
  -8   8  20        2.38        9.46     17.60 o 
  -6   8  20      123.48      109.70     20.74 o 
  -4   8  20      228.95      214.95     22.96 o 
  -2   8  20      262.66      220.03     30.40 o 
   0   8  20      145.99      157.28     31.14 o 
   2   8  20        5.48       -4.87     33.73 o 
   4   8  20       83.30       90.01     34.04 o 
   6   8  20       54.74       81.03     43.14 o 
   8   8  20        2.95       75.02     56.96 o 
 -37   9  20        0.32       20.51     38.75 o 
 -35   9  20      750.96      793.86     58.80 o 
 -33   9  20      589.35      595.91     38.88 o 
 -31   9  20      113.90       86.18     33.52 o 
 -29   9  20        1.33       -8.24     24.52 o 
 -27   9  20        4.03       18.91     22.94 o 
 -25   9  20       14.88        7.93     21.88 o 
 -23   9  20      303.99      325.04     26.91 o 
 -21   9  20      671.03      732.94     32.86 o 
 -19   9  20      101.87      104.59     37.77 o 
 -17   9  20      701.95      701.48     50.01 o 
 -15   9  20        1.77        6.60     36.21 o 
 -13   9  20      134.35      111.97     18.55 o 
 -11   9  20      303.76      323.41     30.30 o 
  -9   9  20       33.99       39.21     23.35 o 
  -7   9  20      155.04      132.67     26.39 o 
  -5   9  20      193.67      162.05     23.09 o 
  -3   9  20       48.07       49.96     23.21 o 
  -1   9  20       77.27       81.78     30.28 o 
   1   9  20      346.44      345.23     39.03 o 
   3   9  20       26.22       21.01     36.96 o 
   5   9  20        0.67      -21.45     58.52 o 
 -34  10  20        6.81       23.34     31.42 o 
 -32  10  20      642.77      729.17     41.74 o 
 -30  10  20       57.41       47.14     28.28 o 
 -28  10  20     2624.58     2911.16     64.22 o 
 -26  10  20      924.72      917.05     43.25 o 
 -24  10  20       93.54       98.62     25.41 o 
 -22  10  20       42.82       30.39     36.62 o 
 -20  10  20     1709.21     1957.95     82.65 o 
 -18  10  20       61.44       50.58     39.09 o 
 -16  10  20       49.17       40.29     35.82 o 
 -14  10  20     1406.83     1481.19     70.74 o 
 -12  10  20       21.06       -7.09     38.17 o 
 -10  10  20       96.33       88.34     28.86 o 
  -8  10  20       16.23       23.48     25.43 o 
  -6  10  20      110.99       98.49     28.19 o 
  -4  10  20       16.44       35.82     28.98 o 
  -2  10  20      162.08       94.05     26.35 o 
   0  10  20       32.03       20.85     33.22 o 
   2  10  20      768.16      824.16     72.89 o 
   4  10  20      381.48      326.12     61.20 o 
 -33  11  20       99.53       94.56     32.77 o 
 -31  11  20       21.31       11.67     30.41 o 
 -29  11  20      109.53      197.96     43.44 o 
 -27  11  20       15.14       22.43     25.38 o 
 -25  11  20      102.20       95.54     27.44 o 
 -23  11  20      643.46      733.16     61.44 o 
 -21  11  20     1668.94     1865.94     86.29 o 
 -19  11  20      161.56      105.44     40.69 o 
 -17  11  20        4.74       42.50     36.37 o 
 -15  11  20        1.71      -13.35     37.48 o 
 -13  11  20      154.94      157.54     46.36 o 
 -11  11  20      300.42      325.14     50.28 o 
  -9  11  20       44.30       47.25     40.48 o 
  -7  11  20      361.94      348.21     48.06 o 
  -5  11  20       12.80       20.35     31.12 o 
  -3  11  20      159.96      151.43     44.57 o 
  -1  11  20       55.90      -17.38     52.30 o 
   1  11  20       83.29      153.80     55.78 o 
 -28  12  20       11.17       50.15     29.82 o 
 -26  12  20        0.82       14.97     33.16 o 
 -24  12  20      189.17      193.84     55.31 o 
 -22  12  20      567.75      643.71     64.64 o 
 -20  12  20        2.73        3.66     41.22 o 
 -18  12  20       20.51       11.73     47.46 o 
 -16  12  20       71.37       76.09     48.87 o 
 -14  12  20      134.96      170.56     50.54 o 
 -12  12  20      187.68      145.74     47.95 o 
 -10  12  20      116.81      128.08     41.04 o 
  -8  12  20      143.58      109.21     47.24 o 
  -6  12  20       16.97       -5.87     43.49 o 
  -4  12  20      101.62       70.95     45.01 o 
 -23  13  20        1.96      -40.35     44.21 o 
 -21  13  20      760.63      705.37     71.65 o 
 -19  13  20      335.20      335.54     58.73 o 
 -17  13  20      740.47      865.33     72.74 o 
 -15  13  20      123.68      151.65     47.93 o 
 -13  13  20      448.26      426.17     54.84 o 
 -11  13  20       63.32       77.51     49.03 o 
  -9  13  20      368.13      312.13     59.08 o 
 -29   1  21      234.50      210.12     59.41 o 
 -27   1  21      442.77      404.72     28.28 o 
 -25   1  21      184.72      217.88     22.05 o 
 -23   1  21     1057.11      972.10     32.17 o 
 -21   1  21       12.91        7.38      9.53 o 
 -19   1  21     4596.10     4542.70     45.41 o 
 -17   1  21      840.92      748.18     22.96 o 
 -15   1  21     6954.51     6952.15     57.10 o 
 -13   1  21     2703.25     2603.77     39.11 o 
 -11   1  21      189.43      196.11     18.38 o 
  -9   1  21      383.80      394.62     26.03 o 
  -7   1  21      136.22      133.21     17.36 o 
  -5   1  21        3.52       -4.20     16.73 o 
  -3   1  21      507.51      463.73     24.20 o 
  -1   1  21      277.49      194.79     19.34 o 
   1   1  21      195.88      158.36     19.08 o 
   3   1  21      448.59      393.61     24.49 o 
   5   1  21     1814.88     1896.61     39.91 o 
   7   1  21      190.03      178.98     23.52 o 
   9   1  21      103.24       96.37     29.02 o 
  11   1  21        9.31      -13.14     27.93 o 
 -34   2  21     1214.63     1154.41     46.05 o 
 -32   2  21      374.52      466.42     34.52 o 
 -30   2  21      427.63      429.11     28.50 o 
 -28   2  21       49.34       64.06     21.08 o 
 -26   2  21       49.10       69.31     31.03 o 
 -24   2  21        1.07       -2.52     11.99 o 
 -22   2  21      327.73      337.66     16.08 o 
 -20   2  21      717.79      601.15     16.94 o 
 -18   2  21       14.05       22.41     11.32 o 
 -16   2  21      331.89      313.44     15.72 o 
 -14   2  21    12692.23    12223.24     82.43 o 
 -12   2  21        0.17       11.77     15.35 o 
 -10   2  21     2149.16     1980.55     29.19 o 
  -8   2  21      393.68      406.80     18.28 o 
  -6   2  21      433.32      335.10     18.38 o 
  -4   2  21      278.65      225.67     17.61 o 
  -2   2  21       15.51       17.89     15.86 o 
   0   2  21      252.10      286.32     21.81 o 
   2   2  21      155.47      161.48     19.81 o 
   4   2  21      387.17      487.21     26.03 o 
   6   2  21      382.83      382.09     27.24 o 
   8   2  21       14.48       12.98     27.37 o 
  10   2  21       14.95       23.22     32.55 o 
  12   2  21       21.29       20.79     29.97 o 
 -35   3  21      118.74      121.75     69.75 o 
 -33   3  21      937.15      868.95     79.33 o 
 -31   3  21        7.98       28.56     20.47 o 
 -29   3  21      222.36      150.14     23.59 o 
 -27   3  21     1045.39      864.34     34.12 o 
 -25   3  21       55.76       71.52     14.73 o 
 -23   3  21     1912.38     1676.14     35.10 o 
 -21   3  21     1469.61     1201.24     25.83 o 
 -19   3  21       66.02       76.96     12.11 o 
 -17   3  21     1948.02     1756.34     26.47 o 
 -15   3  21      645.68      548.37     14.98 o 
 -13   3  21        0.98       -0.93     10.24 o 
 -11   3  21      107.24      100.79     11.89 o 
  -9   3  21      583.47      523.01     19.13 o 
  -7   3  21     1545.18     1531.78     28.48 o 
  -5   3  21      227.11      177.92     17.35 o 
  -3   3  21      276.83      268.60     19.67 o 
  -1   3  21        3.32       14.19     18.01 o 
   1   3  21      552.23      606.10     25.67 o 
   3   3  21     1029.38     1109.29     32.03 o 
   5   3  21      181.71      175.88     34.82 o 
   7   3  21        6.56       -8.56     35.79 o 
   9   3  21       14.31       28.52     35.98 o 
  11   3  21       60.48       63.19     28.74 o 
 -36   4  21      760.00      683.76     81.23 o 
 -34   4  21      160.42      112.10     63.75 o 
 -32   4  21       58.89       71.03     61.80 o 
 -28   4  21      981.20     1019.97     26.95 o 
 -26   4  21      135.39      112.25     15.85 o 
 -24   4  21      126.51      144.30     15.44 o 
 -22   4  21      229.98      167.11     15.68 o 
 -20   4  21      135.67      115.30     15.32 o 
 -18   4  21      146.17      129.25     13.45 o 
 -16   4  21      784.61      900.80     23.05 o 
 -14   4  21      209.21      141.33     11.71 o 
 -12   4  21     1623.60     1543.04     23.43 o 
 -10   4  21     1163.06     1104.45     24.04 o 
  -8   4  21       77.40       91.95     15.41 o 
  -6   4  21      182.50      182.80     16.77 o 
  -4   4  21      182.30      208.47     18.15 o 
  -2   4  21      928.17      887.02     26.24 o 
   0   4  21        3.78        9.93     17.53 o 
   2   4  21      230.46      242.00     32.07 o 
   4   4  21     1596.30     1779.95     52.98 o 
   6   4  21      216.86      216.18     39.04 o 
   8   4  21      105.19       45.89     42.90 o 
  10   4  21     1410.76     1508.64     63.48 o 
 -33   5  21       21.15       85.11     56.43 o 
 -31   5  21       77.98       88.90     31.87 o 
 -29   5  21      103.57      108.11     18.39 o 
 -27   5  21     1223.37     1247.89     31.32 o 
 -25   5  21      336.55      289.20     15.94 o 
 -23   5  21        0.00        4.99     11.15 o 
 -21   5  21      343.67      340.07     15.02 o 
 -19   5  21     2343.43     2125.22     28.49 o 
 -17   5  21     1512.85     1202.91     19.80 o 
 -15   5  21      102.96      118.01     14.65 o 
 -13   5  21      105.76      129.12     12.00 o 
 -11   5  21       75.61       76.51     12.15 o 
  -9   5  21      154.21      170.87     14.18 o 
  -7   5  21       90.16       92.92     15.42 o 
  -5   5  21      231.87      260.39     18.89 o 
  -3   5  21      213.37      203.24     20.17 o 
  -1   5  21        2.90        0.72     25.47 o 
   1   5  21        6.40       -9.95     26.46 o 
   3   5  21       93.02       91.79     29.39 o 
   5   5  21       22.74       20.16     37.69 o 
   7   5  21      199.89      188.45     37.84 o 
   9   5  21      459.06      499.26     48.72 o 
 -36   6  21       51.54       67.44     34.47 o 
 -34   6  21       53.01       88.23     32.47 o 
 -32   6  21       47.27       60.05     31.08 o 
 -30   6  21      133.76      131.22     22.40 o 
 -28   6  21      791.58      842.57     29.65 o 
 -26   6  21      103.41      105.84     18.29 o 
 -24   6  21      264.72      249.93     18.55 o 
 -22   6  21      130.88      124.83     13.49 o 
 -20   6  21       26.53       30.84     12.22 o 
 -18   6  21     1576.27     1516.56     24.92 o 
 -16   6  21      489.60      540.50     19.39 o 
 -14   6  21       39.60       50.00     14.65 o 
 -12   6  21      292.86      250.86     17.11 o 
 -10   6  21       29.32       21.44     13.48 o 
  -8   6  21       64.64       92.22     15.45 o 
  -6   6  21        0.45        1.33     15.34 o 
  -4   6  21      514.80      530.32     24.97 o 
  -2   6  21       19.96       11.14     27.93 o 
   0   6  21       41.93       18.78     28.87 o 
   2   6  21     1976.55     2055.62     57.49 o 
   4   6  21        0.00      -12.12     32.25 o 
   6   6  21       27.82      -17.37     32.52 o 
   8   6  21      436.43      407.90     45.18 o 
 -37   7  21      179.74      183.17     42.40 o 
 -35   7  21     1090.90     1077.69     58.46 o 
 -33   7  21       48.91       43.74     34.72 o 
 -31   7  21       19.15       17.09     21.74 o 
 -29   7  21       30.73        6.72     21.17 o 
 -27   7  21      164.98      146.48     21.62 o 
 -25   7  21      194.21      198.14     20.52 o 
 -23   7  21      328.80      304.50     19.83 o 
 -21   7  21       25.98       36.02     16.82 o 
 -19   7  21       95.37       86.67     13.40 o 
 -17   7  21       72.19       68.03     16.36 o 
 -15   7  21      164.55      176.80     17.82 o 
 -13   7  21       29.51       47.87     16.48 o 
 -11   7  21      885.92      851.39     26.15 o 
  -9   7  21     4324.94     4321.65     59.70 o 
  -7   7  21        1.41        4.90     15.15 o 
  -5   7  21     1715.78     1846.43     56.95 o 
  -3   7  21       39.19       46.25     25.55 o 
  -1   7  21      531.67      517.83     36.75 o 
   1   7  21       16.78        2.10     30.96 o 
   3   7  21        9.46       12.21     47.99 o 
   5   7  21        0.27      -26.83     39.90 o 
   7   7  21       43.94       95.83     41.61 o 
 -38   8  21        4.10       20.54     37.56 o 
 -36   8  21        2.41      -23.79     36.71 o 
 -34   8  21       57.56       51.02     36.59 o 
 -32   8  21        1.06       -6.06     24.63 o 
 -30   8  21      720.07      749.21     34.99 o 
 -28   8  21      205.96      223.53     26.29 o 
 -26   8  21       11.05        2.96     19.53 o 
 -24   8  21      327.33      364.74     26.11 o 
 -22   8  21        6.48        4.81     18.74 o 
 -20   8  21       17.08       11.07     17.64 o 
 -18   8  21      165.94      195.98     38.38 o 
 -16   8  21      430.45      459.20     21.20 o 
 -14   8  21      925.46     1006.72     27.42 o 
 -12   8  21     1198.98     1168.94     29.82 o 
 -10   8  21      493.26      478.44     22.99 o 
  -8   8  21      580.12      630.27     32.41 o 
  -6   8  21      106.41       81.46     19.60 o 
  -4   8  21        2.70        3.56     25.04 o 
  -2   8  21       36.15       14.58     28.45 o 
   0   8  21       25.51       26.60     30.90 o 
   2   8  21       74.99       60.17     33.08 o 
   4   8  21       29.71       49.41     50.72 o 
   6   8  21       55.48       63.79     37.10 o 
 -37   9  21      228.22      178.84     48.01 o 
 -35   9  21      813.22      866.92     58.04 o 
 -33   9  21       37.44       34.36     26.38 o 
 -31   9  21      373.71      442.16     34.72 o 
 -29   9  21      178.40      180.51     28.07 o 
 -27   9  21        0.31       13.64     21.94 o 
 -25   9  21       10.90       -9.18     22.14 o 
 -23   9  21      873.73      938.20     37.06 o 
 -21   9  21       11.64        5.75     20.70 o 
 -19   9  21        2.42       15.22     37.75 o 
 -17   9  21       83.16       58.21     35.58 o 
 -15   9  21        5.10       18.89     22.51 o 
 -13   9  21       79.48       73.38     19.56 o 
 -11   9  21      180.85      161.27     29.38 o 
  -9   9  21       24.69       23.53     23.71 o 
  -7   9  21      344.72      250.51     28.24 o 
  -5   9  21       54.02       37.21     21.03 o 
  -3   9  21      445.85      411.92     38.35 o 
  -1   9  21       24.50       14.61     31.15 o 
   1   9  21       24.37       -2.41     35.17 o 
   3   9  21       29.45       44.98     39.19 o 
   5   9  21       41.17       24.28     38.24 o 
 -34  10  21       93.13      108.24     30.99 o 
 -32  10  21       47.76       20.89     28.47 o 
 -30  10  21      845.96      796.69     41.49 o 
 -28  10  21      295.06      260.50     30.58 o 
 -26  10  21      462.68      440.98     32.68 o 
 -24  10  21      161.77      155.00     26.81 o 
 -22  10  21      410.20      425.89     50.70 o 
 -20  10  21      439.75      423.65     51.66 o 
 -18  10  21        1.02       24.86     41.06 o 
 -16  10  21        0.04       11.72     23.57 o 
 -14  10  21       37.89       42.28     36.00 o 
 -12  10  21      294.92      290.69     49.57 o 
 -10  10  21       36.38       27.26     24.43 o 
  -8  10  21      109.05       66.26     28.99 o 
  -6  10  21      105.47       76.93     30.59 o 
  -4  10  21      152.25      180.43     35.06 o 
  -2  10  21      156.30      155.04     38.09 o 
   0  10  21       88.17      112.30     37.07 o 
   2  10  21        3.03       -3.43     36.86 o 
 -33  11  21      195.37      217.87     34.20 o 
 -31  11  21      559.67      560.19     39.55 o 
 -29  11  21        6.52        8.01     27.75 o 
 -27  11  21        0.43        6.52     26.56 o 
 -25  11  21      326.33      292.35     31.96 o 
 -23  11  21      134.62       89.62     46.24 o 
 -21  11  21      574.29      489.77     52.57 o 
 -19  11  21       50.20        9.49     41.76 o 
 -17  11  21      376.27      379.55     52.48 o 
 -15  11  21      237.62      256.50     48.11 o 
 -13  11  21        3.61      -17.75     37.14 o 
 -11  11  21      183.06      248.29     49.33 o 
  -9  11  21       12.37        5.79     42.41 o 
  -7  11  21      504.32      560.95     59.16 o 
  -5  11  21       11.70      -22.91     30.55 o 
  -3  11  21      134.05      100.99     48.39 o 
  -1  11  21       22.48       19.07     52.05 o 
 -28  12  21      999.63      981.38     81.78 o 
 -26  12  21     1953.69     1923.32     90.09 o 
 -24  12  21        0.04       -2.06     42.28 o 
 -22  12  21       88.27      106.91     48.01 o 
 -20  12  21        3.20        9.26     47.85 o 
 -18  12  21      465.56      551.46     56.98 o 
 -16  12  21       75.83      113.21     48.08 o 
 -14  12  21       78.81       61.04     42.37 o 
 -12  12  21       88.48       57.28     41.38 o 
 -10  12  21       78.96      100.10     51.72 o 
  -8  12  21       47.50       47.04     42.77 o 
  -6  12  21       19.91       -3.28     50.77 o 
 -21  13  21      457.18      445.99     62.26 o 
 -19  13  21      739.31      789.84     67.13 o 
 -17  13  21      197.64      168.82     55.63 o 
 -15  13  21       91.70       91.19     42.84 o 
 -13  13  21       19.58       23.54     51.70 o 
 -28   0  22        0.49       19.48     53.66 o 
 -26   0  22      331.04      302.34     26.30 o 
 -24   0  22       47.38       37.05     26.87 o 
 -22   0  22     2135.54     2201.88    134.21 o 
 -20   0  22     6976.82     6445.68     78.71 o 
 -18   0  22     1518.57     1460.56     71.47 o 
 -16   0  22     3945.39     3784.49     63.91 o 
 -14   0  22    13866.99    13496.56    115.14 o 
 -12   0  22     3803.22     3605.51     63.66 o 
 -10   0  22      282.41      230.19     27.45 o 
  -8   0  22     1277.90     1091.44     41.54 o 
  -6   0  22      110.56      121.48     24.40 o 
  -4   0  22      307.70      261.71     30.48 o 
  -2   0  22       98.27       83.09     28.09 o 
   0   0  22       21.76        8.10     28.03 o 
   2   0  22     1118.69     1185.20     41.12 o 
   4   0  22      187.26      201.13     30.58 o 
   6   0  22       42.53       45.77     32.95 o 
   8   0  22        6.82      -12.82     32.99 o 
  10   0  22      163.68      184.37     56.47 o 
 -31   1  22       10.59       40.08     52.98 o 
 -29   1  22      128.15      108.22     24.65 o 
 -27   1  22      880.95      819.96     32.16 o 
 -25   1  22      285.41      204.08     23.55 o 
 -23   1  22      843.79      841.45     25.75 o 
 -21   1  22      515.20      442.80     15.37 o 
 -19   1  22     1040.92     1085.13     26.24 o 
 -17   1  22     6395.71     6248.10     55.76 o 
 -15   1  22        1.30       -4.70     15.83 o 
 -13   1  22      160.93      147.86     18.79 o 
 -11   1  22        0.12       12.16     16.45 o 
  -9   1  22       38.53       29.23     15.07 o 
  -7   1  22      422.93      331.36     22.38 o 
  -5   1  22      499.50      502.32     24.96 o 
  -3   1  22        0.07       16.40     18.53 o 
  -1   1  22       91.50       97.71     18.42 o 
   1   1  22       27.90       37.32     20.16 o 
   3   1  22       21.35       29.82     21.04 o 
   5   1  22      197.42      237.85     23.83 o 
   7   1  22      456.96      490.53     28.73 o 
   9   1  22        6.31      -14.30     33.32 o 
  11   1  22        0.29       11.62     37.27 o 
 -34   2  22      168.05      202.74     31.62 o 
 -32   2  22      180.37      148.35     26.21 o 
 -30   2  22      784.93      707.97     33.67 o 
 -28   2  22      359.36      434.72     29.24 o 
 -26   2  22       99.32      130.57     22.07 o 
 -24   2  22        3.36       11.49     11.89 o 
 -22   2  22      286.37      216.17     13.99 o 
 -20   2  22        0.63        1.31     11.28 o 
 -18   2  22      913.20      880.01     20.61 o 
 -16   2  22     1093.89     1097.83     22.88 o 
 -14   2  22     1371.65     1332.92     29.98 o 
 -12   2  22     1397.14     1301.93     25.11 o 
 -10   2  22      406.90      387.09     17.90 o 
  -8   2  22      103.02       46.97     14.77 o 
  -6   2  22      508.14      443.58     20.61 o 
  -4   2  22       62.41       48.58     15.19 o 
  -2   2  22      261.82      239.72     20.39 o 
   0   2  22      556.16      612.10     25.83 o 
   2   2  22      107.85       86.49     21.15 o 
   4   2  22       83.47       54.84     22.66 o 
   6   2  22      134.49      127.84     36.32 o 
   8   2  22       26.02       12.40     28.50 o 
  10   2  22       11.07      -13.48     38.80 o 
 -39   3  22      807.52      809.85     92.67 o 
 -37   3  22      297.58      340.19     76.94 o 
 -35   3  22       11.10       11.37     53.81 o 
 -33   3  22        8.75       88.23     55.07 o 
 -31   3  22     1137.65     1098.14     39.31 o 
 -29   3  22      540.28      546.83     30.83 o 
 -27   3  22      280.37      262.11     26.13 o 
 -25   3  22      282.67      276.55     17.28 o 
 -23   3  22       46.88       52.58     13.42 o 
 -21   3  22      165.59      126.99     15.24 o 
 -19   3  22        2.40       21.13     12.32 o 
 -17   3  22      160.82      166.65     14.14 o 
 -15   3  22      272.62      265.63     15.29 o 
 -13   3  22       11.78       19.70     10.91 o 
 -11   3  22      741.54      727.62     20.95 o 
  -9   3  22      805.12      762.29     22.85 o 
  -7   3  22       58.02       51.71     15.20 o 
  -5   3  22      404.08      367.64     20.46 o 
  -3   3  22       61.31       84.10     17.06 o 
  -1   3  22       83.21       94.11     19.07 o 
   1   3  22       53.36       50.01     20.48 o 
   3   3  22       16.56        7.20     23.84 o 
   5   3  22      144.48      118.33     36.26 o 
   7   3  22       24.43       47.66     34.52 o 
   9   3  22       39.74       21.21     30.79 o 
  11   3  22        0.77       25.01     58.35 o 
 -38   4  22     1378.17     1130.23    101.45 o 
 -36   4  22     2214.55     2093.63    116.38 o 
 -34   4  22      296.57      291.10     63.76 o 
 -30   4  22     1214.34     1329.70     88.72 o 
 -28   4  22       85.60      114.22     16.47 o 
 -26   4  22     1559.52     1395.95     29.36 o 
 -24   4  22      542.78      532.57     21.21 o 
 -22   4  22        5.20        7.47     13.69 o 
 -20   4  22      125.68      123.57     15.75 o 
 -18   4  22     2791.86     2623.97     33.22 o 
 -16   4  22      914.78      889.66     21.78 o 
 -14   4  22        0.05       17.85     10.91 o 
 -12   4  22      181.40      166.77     13.46 o 
 -10   4  22        4.31        1.77     13.74 o 
  -8   4  22      122.50       95.43     16.26 o 
  -6   4  22       19.39       28.48     16.39 o 
  -4   4  22      470.82      489.18     22.40 o 
  -2   4  22      168.47      205.88     20.17 o 
   0   4  22      230.21      192.76     23.94 o 
   2   4  22     1887.34     1931.97     53.97 o 
   4   4  22       18.96       49.67     33.82 o 
   6   4  22        5.31       -1.97     34.76 o 
   8   4  22        6.15       -9.46     52.69 o 
  10   4  22      385.80      366.17     47.78 o 
 -33   5  22       46.60       49.37     57.76 o 
 -31   5  22        6.69        0.94     23.03 o 
 -29   5  22       40.06       38.19     16.74 o 
 -27   5  22       22.15       22.72     15.49 o 
 -25   5  22       54.37       72.58     12.82 o 
 -23   5  22      122.66      129.51     13.26 o 
 -21   5  22       82.47       64.55     11.96 o 
 -19   5  22     1376.15     1263.12     31.72 o 
 -17   5  22      692.33      657.90     20.30 o 
 -15   5  22     1486.63     1506.89     27.40 o 
 -13   5  22      609.85      586.44     20.11 o 
 -11   5  22       42.96       41.17     12.32 o 
  -9   5  22      167.23      186.26     14.96 o 
  -7   5  22        0.00       -0.09     15.59 o 
  -5   5  22        5.18        5.02     18.06 o 
  -3   5  22       83.48       83.28     19.98 o 
  -1   5  22       37.22       33.33     24.59 o 
   1   5  22      515.65      485.94     36.87 o 
   3   5  22     1120.42     1126.21     52.82 o 
   5   5  22      140.95      116.69     36.32 o 
   7   5  22        6.72       -4.90     35.99 o 
   9   5  22       42.29       24.57     39.84 o 
 -34   6  22       24.74       37.19     30.44 o 
 -32   6  22        4.95       10.53     30.86 o 
 -30   6  22      309.34      297.27     24.72 o 
 -28   6  22      101.82       60.43     28.51 o 
 -26   6  22      143.07      128.88     17.67 o 
 -24   6  22      265.27      294.23     19.66 o 
 -22   6  22      171.03      189.18     15.21 o 
 -20   6  22       70.89       61.33     12.70 o 
 -18   6  22      505.58      478.85     19.49 o 
 -16   6  22      281.98      278.59     17.52 o 
 -14   6  22     1156.74     1073.90     25.11 o 
 -12   6  22        6.44        4.59     14.35 o 
 -10   6  22       47.00       51.01     14.11 o 
  -8   6  22        0.34       -1.99     14.63 o 
  -6   6  22     1467.54     1496.76     33.66 o 
  -4   6  22       29.10       20.51     23.82 o 
  -2   6  22      144.10      135.78     28.41 o 
   0   6  22        1.04       -1.43     27.55 o 
   2   6  22       66.77       63.75     36.36 o 
   4   6  22       25.36        8.33     50.63 o 
   6   6  22      478.84      424.66     48.91 o 
   8   6  22       95.71       98.68     41.20 o 
 -37   7  22        0.00        8.35     39.29 o 
 -35   7  22       43.73       41.45     35.63 o 
 -33   7  22        1.87       23.90     30.83 o 
 -31   7  22      349.62      386.52     28.89 o 
 -29   7  22      427.32      479.55     35.96 o 
 -27   7  22      344.78      419.35     25.60 o 
 -25   7  22        4.59      -10.70     17.41 o 
 -23   7  22      522.53      500.72     31.24 o 
 -21   7  22        7.11       17.41     14.77 o 
 -19   7  22       33.63        9.76     17.20 o 
 -17   7  22      103.56       86.47     16.14 o 
 -15   7  22      558.22      614.02     23.29 o 
 -13   7  22      252.23      259.88     20.20 o 
 -11   7  22      421.38      385.02     21.88 o 
  -9   7  22      200.79      183.73     17.83 o 
  -7   7  22      572.10      604.05     26.63 o 
  -5   7  22      569.33      537.86     33.19 o 
  -3   7  22        6.05       -7.83     25.58 o 
  -1   7  22       50.51       32.22     31.15 o 
   1   7  22      171.96      168.64     36.22 o 
   3   7  22        0.12      -31.00     33.15 o 
   5   7  22      416.65      389.07     45.18 o 
   7   7  22      216.79      257.30     68.17 o 
 -38   8  22      299.68      308.34     48.19 o 
 -36   8  22        1.24       -4.98     37.43 o 
 -34   8  22      122.58      123.04     38.04 o 
 -32   8  22      136.83      172.39     26.90 o 
 -30   8  22       11.42        0.08     22.30 o 
 -28   8  22        0.72       -0.01     20.00 o 
 -26   8  22      612.77      650.30     29.30 o 
 -24   8  22      141.42      155.57     22.95 o 
 -22   8  22      753.22      711.46     32.17 o 
 -20   8  22       16.61       20.10     30.32 o 
 -18   8  22       62.87       71.25     35.94 o 
 -16   8  22       77.77       99.60     17.40 o 
 -14   8  22      158.61      139.83     19.28 o 
 -12   8  22      538.42      496.09     23.66 o 
 -10   8  22      278.53      228.48     26.48 o 
  -8   8  22      549.48      568.47     39.07 o 
  -6   8  22       80.62       81.71     21.34 o 
  -4   8  22       56.03       35.33     27.30 o 
  -2   8  22      126.57      129.44     33.59 o 
   0   8  22       11.27       10.03     33.34 o 
   2   8  22        0.70       49.49     46.08 o 
   4   8  22       59.56       55.35     40.60 o 
 -37   9  22      233.38      224.26     42.73 o 
 -35   9  22      186.89      166.46     41.24 o 
 -33   9  22      172.77      154.63     29.45 o 
 -31   9  22      140.55      185.00     28.47 o 
 -29   9  22       67.70       59.31     24.27 o 
 -27   9  22       20.75       13.42     23.24 o 
 -25   9  22      973.31     1057.82     38.50 o 
 -23   9  22     2072.33     2241.80     83.64 o 
 -21   9  22        0.73       -2.37     37.54 o 
 -19   9  22      384.39      371.89     48.72 o 
 -17   9  22       52.37       81.51     25.73 o 
 -15   9  22       39.20       58.97     23.47 o 
 -13   9  22       95.84       76.66     27.62 o 
 -11   9  22     1964.52     1994.17     60.20 o 
  -9   9  22     1542.25     1566.20     58.16 o 
  -7   9  22        3.19       -4.12     26.96 o 
  -5   9  22     2497.41     2642.65     97.15 o 
  -3   9  22       11.05        3.96     29.61 o 
  -1   9  22        8.29      -31.46     32.48 o 
   1   9  22       45.69       40.58     37.85 o 
   3   9  22        7.51        2.30     37.25 o 
 -34  10  22     1638.74     1774.47    100.31 o 
 -32  10  22      186.30      184.02     36.33 o 
 -30  10  22       29.58       18.06     26.35 o 
 -28  10  22      189.35      146.33     28.34 o 
 -26  10  22        9.60        2.70     22.70 o 
 -24  10  22      701.63      687.62     56.64 o 
 -22  10  22      114.16      128.62     44.78 o 
 -20  10  22       16.02        5.90     40.44 o 
 -18  10  22       38.62       55.67     26.10 o 
 -16  10  22      259.54      208.58     46.18 o 
 -14  10  22       46.29       56.42     41.46 o 
 -12  10  22        6.25      -20.48     35.48 o 
 -10  10  22      718.98      757.49     42.60 o 
  -8  10  22      109.33      112.49     31.01 o 
  -6  10  22       19.30        3.66     28.82 o 
  -4  10  22      374.58      349.46     61.59 o 
  -2  10  22       68.28       75.23     53.52 o 
   0  10  22        4.55      -38.96     53.30 o 
 -33  11  22        4.60       -9.54     41.02 o 
 -31  11  22      249.38      321.58     35.34 o 
 -29  11  22      288.43      286.24     32.09 o 
 -27  11  22      652.91      677.69     37.48 o 
 -25  11  22      323.46      279.59     51.06 o 
 -23  11  22       42.88       68.74     41.00 o 
 -21  11  22       57.98       92.84     46.46 o 
 -19  11  22       53.07       38.93     41.63 o 
 -17  11  22        8.59       12.82     40.09 o 
 -15  11  22       37.96       18.29     42.21 o 
 -13  11  22       19.12      -31.62     44.45 o 
 -11  11  22        1.19      -18.73     40.12 o 
  -9  11  22        0.14       17.45     42.39 o 
  -7  11  22      145.96      131.77     40.41 o 
  -5  11  22        1.50      -12.08     43.10 o 
  -3  11  22      198.58      108.25     51.25 o 
 -28  12  22      594.35      565.84     64.43 o 
 -26  12  22       64.69       38.28     43.64 o 
 -24  12  22      798.97      889.06     70.56 o 
 -22  12  22        7.75       -7.79     46.22 o 
 -20  12  22       68.56       76.78     45.01 o 
 -18  12  22       25.52       16.58     42.54 o 
 -16  12  22        6.94        3.33     45.85 o 
 -14  12  22        0.13      -13.31     47.00 o 
 -12  12  22      200.26      239.10     55.62 o
[truncated: 124,352 more chars]
